# Supplementary material for: (E)-1-[(3-Bromo­phen­yl)imino­meth­yl]naphthalen-2-ol
Source: Acta Crystallogr Sect E Struct Rep Online. 2012 Aug 25;68(Pt 9):o2779. doi: 10.1107/S1600536812034824 (PMC3435811; doi:10.1107/S1600536812034824)
Supplement: Supplementary file 1 [file e-68-o2779-sup1.cif]

##############################################################################
#                                                                            #
# This CIF contains the data in a paper accepted for publication in          #
# Acta Crystallographica Section E. It conforms to the requirements of       #
# Notes for Authors for Acta Crystallographica Section E, and has been       #
# peer reviewed under the auspices of the IUCr Commission on Journals.       #
#                                                                            #
# Full details of the Crystallographic Information File format               #
# are given in the paper "The Crystallographic Information File (CIF):       #
# a New Standard Archive File for Crystallography" by S. R. Hall, F. H.      #
# Allen and I. D. Brown [Acta Cryst. (1991), A47, 655-685].                  #
#                                                                            #
# The current version of the core CIF dictionary is obtainable from          #
# ftp://ftp.iucr.org/pub/cif_core.dic.                                       #
#                                                                            #
# Software is freely available for graphical display of the structure(s)     #
# in this CIF. For information consult the CIF software page                 #
# http://www.iucr.org/resources/cif/software.                                #
#                                                                            #
# This file may be used for bona fide research purposes within the           #
# scientific community so long as proper attribution is given to the journal # 
# article from which it was obtained.                                        #
#                                                                            #
##############################################################################
data_I
_audit_creation_method     SHELXL-97
_chemical_name_systematic
;
(<i>E</i>)-1-[(3-Bromophenyl)iminomethyl]naphthalen-2-ol
;
_chemical_name_common     ?
_chemical_formula_moiety     'C17 H12 Br N O'
_chemical_formula_sum     'C17 H12 Br N O'
_chemical_formula_iupac     'C17 H12 Br N O'
_chemical_formula_weight     326.19
_chemical_melting_point_gt     398
_chemical_melting_point_lt     400
_symmetry_cell_setting     monoclinic
_symmetry_space_group_name_H-M     'C 2/c'
_symmetry_space_group_name_Hall     '-C 2yc'
loop_
    _symmetry_equiv_pos_as_xyz
    'x, y, z'
    '-x, y, -z+1/2'
    'x+1/2, y+1/2, z'
    '-x+1/2, y+1/2, -z+1/2'
    '-x, -y, -z'
    'x, -y, z-1/2'
    '-x+1/2, -y+1/2, -z'
    'x+1/2, -y+1/2, z-1/2'
_cell_length_a     31.3965(19)
_cell_length_b     4.8657(2)
_cell_length_c     19.0124(11)
_cell_angle_alpha     90.00
_cell_angle_beta     107.772(4)
_cell_angle_gamma     90.00
_cell_volume     2765.8(3)
_cell_formula_units_Z     8
_cell_measurement_reflns_used     14469
_cell_measurement_theta_min     1.4
_cell_measurement_theta_max     26
_cell_measurement_temperature     296
_exptl_crystal_description     'needle'
_exptl_crystal_colour     'yellow'
_exptl_crystal_size_max     0.800
_exptl_crystal_size_mid     0.360
_exptl_crystal_size_min     0.130
_exptl_crystal_density_diffrn     1.567
_exptl_crystal_density_meas     ?
_exptl_crystal_density_method     'not measured'
_exptl_crystal_F_000     1312
_exptl_absorpt_coefficient_mu     2.966
_exptl_absorpt_correction_type     integration
_exptl_absorpt_process_details     '(<i>X-RED32</i>; Stoe & Cie, 2002)'
_exptl_absorpt_correction_T_min     0.421
_exptl_absorpt_correction_T_max     0.680
_exptl_special_details     ?
_diffrn_ambient_temperature     296
_diffrn_radiation_type     MoK\a
_diffrn_radiation_wavelength     0.71073
_diffrn_radiation_source     'fine-focus sealed tube'
_diffrn_radiation_monochromator     graphite
_diffrn_measurement_device_type     'Stoe IPDS 2'
_diffrn_measurement_method     '\w scans'
_diffrn_detector_area_resol_mean     ?
_diffrn_reflns_number     14469
_diffrn_reflns_av_R_equivalents     0.0470
_diffrn_reflns_av_sigmaI/netI     0.0282
_diffrn_reflns_theta_min     1.36
_diffrn_reflns_theta_max     25.99
_diffrn_reflns_theta_full     25.99
_diffrn_measured_fraction_theta_max     1.000
_diffrn_measured_fraction_theta_full     1.000
_diffrn_reflns_limit_h_min     -38
_diffrn_reflns_limit_h_max     38
_diffrn_reflns_limit_k_min     -6
_diffrn_reflns_limit_k_max     5
_diffrn_reflns_limit_l_min     -23
_diffrn_reflns_limit_l_max     23
_diffrn_standards_number     0
_diffrn_standards_interval_count     .
_diffrn_standards_interval_time     .
_diffrn_standards_decay_%     ?
_refine_special_details
;
Refinement of <i>F</i>^2^ against ALL reflections. The weighted <i>R</i>-factor
<i>wR</i> and goodness of fit <i>S</i> are based on <i>F</i>^2^, conventional
<i>R</i>-factors <i>R</i> are based on <i>F</i>, with <i>F</i> set to zero for
negative <i>F</i>^2^. The threshold expression of <i>F</i>^2^ >
\s(<i>F</i>^2^) is used only for calculating <i>R</i>-factors(gt) <i>etc</i>.
and is not relevant to the choice of reflections for refinement.
<i>R</i>-factors based on <i>F</i>^2^ are statistically about twice as large
as those based on <i>F</i>, and <i>R</i>- factors based on ALL data will be
even larger.
;
_reflns_number_total     2706
_reflns_number_gt     1992
_reflns_threshold_expression     I>2sigma(I)
_refine_ls_structure_factor_coef     Fsqd
_refine_ls_matrix_type     full
_refine_ls_R_factor_all     0.0675
_refine_ls_R_factor_gt     0.0468
_refine_ls_wR_factor_gt     0.1073
_refine_ls_wR_factor_ref     0.1174
_refine_ls_goodness_of_fit_ref     1.021
_refine_ls_restrained_S_all     1.021
_refine_ls_number_reflns     2706
_refine_ls_number_parameters     181
_refine_ls_number_restraints     0
_refine_ls_hydrogen_treatment     constr
_refine_ls_weighting_scheme     calc
_refine_ls_weighting_details
         'calc w=1/[\s^2^(Fo^2^)+(0.0492P)^2^+3.7545P] where P=(Fo^2^+2Fc^2^)/3'
_atom_sites_solution_hydrogens     geom
_atom_sites_solution_primary     direct
_atom_sites_solution_secondary     difmap
_refine_ls_shift/su_max     0.001
_refine_ls_shift/su_mean     0.000
_refine_diff_density_max     0.539
_refine_diff_density_min     -0.465
_refine_ls_extinction_method     '<i>SHELXL97</i> (Sheldrick, 2008)'
_refine_ls_extinction_coef     0
loop_
    _atom_type_symbol
    _atom_type_description
    _atom_type_scat_dispersion_real
    _atom_type_scat_dispersion_imag
    _atom_type_scat_source
    'C' 'C' 0.0033 0.0016
                         'International Tables Vol C Tables 4.2.6.8 and 6.1.1.4'
    'H' 'H' 0.0000 0.0000
                         'International Tables Vol C Tables 4.2.6.8 and 6.1.1.4'
    'Br' 'Br' -0.2901 2.4595
                         'International Tables Vol C Tables 4.2.6.8 and 6.1.1.4'
    'N' 'N' 0.0061 0.0033
                         'International Tables Vol C Tables 4.2.6.8 and 6.1.1.4'
    'O' 'O' 0.0106 0.0060
                         'International Tables Vol C Tables 4.2.6.8 and 6.1.1.4'
_computing_data_collection     '<i>X-AREA</i> (Stoe & Cie, 2002)'
_computing_cell_refinement     '<i>X-AREA</i> (Stoe & Cie, 2002)'
_computing_data_reduction     'X-RED32 (Stoe & Cie, 2002)'
_computing_structure_solution
           '<i>WinGX</i> (Farrugia, 1999) and <i>SHELXS97</i> (Sheldrick, 2008)'
_computing_structure_refinement     '<i>SHELXL97</i> (Sheldrick, 2008)'
_computing_molecular_graphics     '<i>ORTEP-3</i> for Windows (Farrugia, 1997)'
_computing_publication_material
                  '<i>WinGX</i> (Farrugia, 1999) and <i>PLATON</i> (Spek, 2009)'
loop_
    _atom_site_type_symbol
    _atom_site_label
    _atom_site_fract_x
    _atom_site_fract_y
    _atom_site_fract_z
    _atom_site_U_iso_or_equiv
    _atom_site_adp_type
    _atom_site_calc_flag
    _atom_site_refinement_flags
    _atom_site_occupancy
    _atom_site_symmetry_multiplicity
    _atom_site_disorder_assembly
    _atom_site_disorder_group
    Br Br1 0.051469(14) 0.50605(11) 0.33169(2) 0.0901(2) Uani d . 1 1 . .
    N N1 0.16786(9) -0.1439(6) 0.51791(14) 0.0553(7) Uani d . 1 1 . .
    O O1 0.22611(8) -0.3797(6) 0.62422(15) 0.0750(7) Uani d . 1 1 . .
    H H1A 0.2164 -0.2890 0.5863 0.112 Uiso calc R 1 1 . .
    C C1 0.11528(11) 0.1582(7) 0.42764(17) 0.0533(8) Uani d . 1 1 . .
    H H1 0.0910 0.0929 0.4410 0.064 Uiso calc R 1 1 . .
    C C2 0.15784(11) 0.0544(6) 0.46103(16) 0.0504(8) Uani d . 1 1 . .
    C C3 0.19318(12) 0.1518(9) 0.4388(2) 0.0642(9) Uani d . 1 1 . .
    H H3 0.2217 0.0813 0.4602 0.077 Uiso calc R 1 1 . .
    C C4 0.18636(14) 0.3517(9) 0.3854(2) 0.0721(11) Uani d . 1 1 . .
    H H4 0.2104 0.4153 0.3712 0.087 Uiso calc R 1 1 . .
    C C5 0.14434(14) 0.4590(8) 0.35266(19) 0.0664(10) Uani d . 1 1 . .
    H H5 0.1397 0.5952 0.3168 0.080 Uiso calc R 1 1 . .
    C C6 0.10943(12) 0.3588(8) 0.37456(17) 0.0573(8) Uani d . 1 1 . .
    C C7 0.13773(11) -0.2878(7) 0.53452(16) 0.0509(7) Uani d . 1 1 . .
    H H7 0.1079 -0.2624 0.5071 0.061 Uiso calc R 1 1 . .
    C C9 0.19303(11) -0.5211(7) 0.63643(18) 0.0583(8) Uani d . 1 1 . .
    C C8 0.14817(10) -0.4839(6) 0.59306(16) 0.0493(7) Uani d . 1 1 . .
    C C10 0.20366(13) -0.7094(8) 0.69535(19) 0.0672(10) Uani d . 1 1 . .
    H H10 0.2332 -0.7301 0.7245 0.081 Uiso calc R 1 1 . .
    C C11 0.17155(14) -0.8593(9) 0.70984(19) 0.0671(10) Uani d . 1 1 . .
    H H11 0.1796 -0.9824 0.7491 0.080 Uiso calc R 1 1 . .
    C C12 0.12580(12) -0.8380(7) 0.66784(17) 0.0569(8) Uani d . 1 1 . .
    C C13 0.11370(11) -0.6490(7) 0.60843(16) 0.0495(7) Uani d . 1 1 . .
    C C14 0.06822(12) -0.6362(9) 0.5669(2) 0.0658(9) Uani d . 1 1 . .
    H H14 0.0592 -0.5161 0.5271 0.079 Uiso calc R 1 1 . .
    C C15 0.03683(14) -0.7972(9) 0.5839(2) 0.0783(11) Uani d . 1 1 . .
    H H15 0.0070 -0.7845 0.5556 0.094 Uiso calc R 1 1 . .
    C C16 0.04908(16) -0.9769(9) 0.6424(3) 0.0837(12) Uani d . 1 1 . .
    H H16 0.0275 -1.0840 0.6537 0.100 Uiso calc R 1 1 . .
    C C17 0.09253(16) -0.9979(8) 0.6835(2) 0.0753(11) Uani d . 1 1 . .
    H H17 0.1005 -1.1207 0.7228 0.090 Uiso calc R 1 1 . .
loop_
    _atom_site_aniso_label
    _atom_site_aniso_U_11
    _atom_site_aniso_U_22
    _atom_site_aniso_U_33
    _atom_site_aniso_U_12
    _atom_site_aniso_U_13
    _atom_site_aniso_U_23
    Br1 0.0739(3) 0.0978(4) 0.0872(3) 0.0032(3) 0.0079(2) 0.0291(3)
    N1 0.0548(16) 0.0576(17) 0.0552(15) 0.0016(14) 0.0192(12) -0.0048(13)
    O1 0.0496(14) 0.0885(19) 0.0819(17) 0.0024(14) 0.0128(12) 0.0074(15)
    C1 0.0540(18) 0.056(2) 0.0533(17) -0.0079(16) 0.0218(14) -0.0053(15)
    C2 0.0569(18) 0.0463(19) 0.0498(16) -0.0055(15) 0.0191(14) -0.0095(13)
    C3 0.055(2) 0.070(2) 0.070(2) -0.0105(18) 0.0237(17) -0.0091(19)
    C4 0.073(3) 0.082(3) 0.072(2) -0.024(2) 0.038(2) -0.008(2)
    C5 0.083(3) 0.066(2) 0.0549(18) -0.017(2) 0.0270(18) 0.0001(17)
    C6 0.062(2) 0.062(2) 0.0465(16) -0.0071(18) 0.0135(15) -0.0046(15)
    C7 0.0500(17) 0.0521(19) 0.0489(16) 0.0043(15) 0.0126(14) -0.0053(14)
    C8 0.0534(17) 0.0482(17) 0.0456(15) 0.0062(16) 0.0138(13) -0.0061(14)
    C9 0.0557(19) 0.059(2) 0.0581(18) 0.0081(18) 0.0138(15) -0.0089(16)
    C10 0.063(2) 0.073(3) 0.0559(19) 0.018(2) 0.0042(17) 0.0007(18)
    C11 0.084(3) 0.063(2) 0.0507(18) 0.017(2) 0.0150(18) 0.0037(17)
    C12 0.076(2) 0.0477(19) 0.0511(17) 0.0081(18) 0.0257(16) -0.0027(15)
    C13 0.0557(18) 0.0456(17) 0.0483(16) 0.0065(15) 0.0175(14) -0.0060(14)
    C14 0.061(2) 0.066(2) 0.069(2) 0.003(2) 0.0183(17) 0.0064(18)
    C15 0.058(2) 0.081(3) 0.096(3) -0.001(2) 0.025(2) 0.002(2)
    C16 0.087(3) 0.077(3) 0.099(3) -0.012(3) 0.046(3) 0.001(3)
    C17 0.096(3) 0.064(2) 0.073(2) 0.007(3) 0.036(2) 0.009(2)
_geom_special_details
;
All e.s.d.'s (except the e.s.d. in the dihedral angle between two l.s. planes)
are estimated using the full covariance matrix. The cell e.s.d.'s are taken
into account individually in the estimation of e.s.d.'s in distances, angles
and torsion angles; correlations between e.s.d.'s in cell parameters are only
used when they are defined by crystal symmetry. An approximate (isotropic)
treatment of cell e.s.d.'s is used for estimating e.s.d.'s involving l.s.
planes.
;
loop_
    _geom_bond_atom_site_label_1
    _geom_bond_atom_site_label_2
    _geom_bond_site_symmetry_2
    _geom_bond_distance
    _geom_bond_publ_flag
    Br1 C6 . 1.893(4) ?
    N1 C7 . 1.291(4) ?
    N1 C2 . 1.411(4) ?
    O1 C9 . 1.324(4) ?
    O1 H1A . 0.8200 ?
    C1 C6 . 1.375(5) ?
    C1 C2 . 1.388(4) ?
    C1 H1 . 0.9300 ?
    C3 C4 . 1.375(6) ?
    C3 C2 . 1.386(5) ?
    C3 H3 . 0.9300 ?
    C4 H4 . 0.9300 ?
    C5 C4 . 1.378(6) ?
    C5 H5 . 0.9300 ?
    C6 C5 . 1.375(5) ?
    C7 C8 . 1.426(4) ?
    C7 H7 . 0.9300 ?
    C9 C10 . 1.406(5) ?
    C9 C8 . 1.410(4) ?
    C10 H10 . 0.9300 ?
    C11 C10 . 1.339(6) ?
    C11 C12 . 1.418(5) ?
    C11 H11 . 0.9300 ?
    C12 C17 . 1.405(5) ?
    C12 C13 . 1.416(4) ?
    C13 C14 . 1.406(5) ?
    C13 C8 . 1.447(5) ?
    C14 C15 . 1.372(6) ?
    C14 H14 . 0.9300 ?
    C15 H15 . 0.9300 ?
    C16 C17 . 1.353(6) ?
    C16 C15 . 1.373(6) ?
    C16 H16 . 0.9300 ?
    C17 H17 . 0.9300 ?
loop_
    _geom_angle_atom_site_label_1
    _geom_angle_atom_site_label_2
    _geom_angle_atom_site_label_3
    _geom_angle_site_symmetry_1
    _geom_angle_site_symmetry_3
    _geom_angle
    _geom_angle_publ_flag
    C7 N1 C2 . . 123.3(3) ?
    C9 O1 H1A . . 109.5 ?
    C6 C1 C2 . . 119.2(3) ?
    C6 C1 H1 . . 120.4 ?
    C2 C1 H1 . . 120.4 ?
    C3 C2 C1 . . 119.0(3) ?
    C3 C2 N1 . . 117.1(3) ?
    C1 C2 N1 . . 123.9(3) ?
    C4 C3 C2 . . 120.6(4) ?
    C4 C3 H3 . . 119.7 ?
    C2 C3 H3 . . 119.7 ?
    C3 C4 C5 . . 120.9(4) ?
    C3 C4 H4 . . 119.6 ?
    C5 C4 H4 . . 119.6 ?
    C6 C5 C4 . . 118.1(4) ?
    C6 C5 H5 . . 121.0 ?
    C4 C5 H5 . . 121.0 ?
    C1 C6 C5 . . 122.3(3) ?
    C1 C6 Br1 . . 118.7(3) ?
    C5 C6 Br1 . . 119.1(3) ?
    N1 C7 C8 . . 122.9(3) ?
    N1 C7 H7 . . 118.6 ?
    C8 C7 H7 . . 118.6 ?
    C9 C8 C7 . . 119.5(3) ?
    C9 C8 C13 . . 119.1(3) ?
    C7 C8 C13 . . 121.4(3) ?
    O1 C9 C10 . . 118.0(3) ?
    O1 C9 C8 . . 121.9(3) ?
    C10 C9 C8 . . 120.1(3) ?
    C11 C10 C9 . . 120.5(3) ?
    C11 C10 H10 . . 119.7 ?
    C9 C10 H10 . . 119.7 ?
    C10 C11 C12 . . 122.8(3) ?
    C10 C11 H11 . . 118.6 ?
    C12 C11 H11 . . 118.6 ?
    C17 C12 C13 . . 119.5(3) ?
    C17 C12 C11 . . 122.1(3) ?
    C13 C12 C11 . . 118.4(3) ?
    C14 C13 C12 . . 117.1(3) ?
    C14 C13 C8 . . 123.8(3) ?
    C12 C13 C8 . . 119.1(3) ?
    C15 C14 C13 . . 121.5(4) ?
    C15 C14 H14 . . 119.3 ?
    C13 C14 H14 . . 119.3 ?
    C14 C15 C16 . . 120.7(4) ?
    C14 C15 H15 . . 119.7 ?
    C16 C15 H15 . . 119.7 ?
    C17 C16 C15 . . 119.9(4) ?
    C17 C16 H16 . . 120.0 ?
    C15 C16 H16 . . 120.0 ?
    C16 C17 C12 . . 121.3(4) ?
    C16 C17 H17 . . 119.3 ?
    C12 C17 H17 . . 119.3 ?
loop_
    _geom_torsion_atom_site_label_1
    _geom_torsion_atom_site_label_2
    _geom_torsion_atom_site_label_3
    _geom_torsion_atom_site_label_4
    _geom_torsion_site_symmetry_1
    _geom_torsion_site_symmetry_2
    _geom_torsion_site_symmetry_3
    _geom_torsion_site_symmetry_4
    _geom_torsion
    _geom_torsion_publ_flag
    C2 N1 C7 C8 . . . . -178.8(3) ?
    C10 C11 C12 C17 . . . . 179.6(4) ?
    C10 C11 C12 C13 . . . . -0.4(5) ?
    C17 C12 C13 C14 . . . . -1.1(5) ?
    C11 C12 C13 C14 . . . . 178.8(3) ?
    C17 C12 C13 C8 . . . . 179.6(3) ?
    C11 C12 C13 C8 . . . . -0.4(4) ?
    O1 C9 C8 C7 . . . . -0.4(5) ?
    C10 C9 C8 C7 . . . . 178.6(3) ?
    O1 C9 C8 C13 . . . . 178.8(3) ?
    C10 C9 C8 C13 . . . . -2.2(5) ?
    N1 C7 C8 C9 . . . . 1.5(5) ?
    N1 C7 C8 C13 . . . . -177.7(3) ?
    C14 C13 C8 C9 . . . . -177.5(3) ?
    C12 C13 C8 C9 . . . . 1.7(4) ?
    C14 C13 C8 C7 . . . . 1.7(5) ?
    C12 C13 C8 C7 . . . . -179.1(3) ?
    C2 C1 C6 C5 . . . . 0.7(5) ?
    C2 C1 C6 Br1 . . . . -178.1(2) ?
    C4 C3 C2 C1 . . . . 1.1(5) ?
    C4 C3 C2 N1 . . . . -177.9(3) ?
    C6 C1 C2 C3 . . . . -1.3(5) ?
    C6 C1 C2 N1 . . . . 177.6(3) ?
    C7 N1 C2 C3 . . . . -166.9(3) ?
    C7 N1 C2 C1 . . . . 14.2(5) ?
    C1 C6 C5 C4 . . . . 0.3(5) ?
    Br1 C6 C5 C4 . . . . 179.0(3) ?
    C12 C11 C10 C9 . . . . -0.1(6) ?
    O1 C9 C10 C11 . . . . -179.5(3) ?
    C8 C9 C10 C11 . . . . 1.5(5) ?
    C12 C13 C14 C15 . . . . 0.9(5) ?
    C8 C13 C14 C15 . . . . -179.9(3) ?
    C2 C3 C4 C5 . . . . -0.2(6) ?
    C6 C5 C4 C3 . . . . -0.5(6) ?
    C13 C14 C15 C16 . . . . -0.1(6) ?
    C17 C16 C15 C14 . . . . -0.5(7) ?
    C15 C16 C17 C12 . . . . 0.3(6) ?
    C13 C12 C17 C16 . . . . 0.6(6) ?
    C11 C12 C17 C16 . . . . -179.4(4) ?
loop_
    _geom_hbond_atom_site_label_D
    _geom_hbond_atom_site_label_H
    _geom_hbond_atom_site_label_A
    _geom_hbond_site_symmetry_A
    _geom_hbond_distance_DH
    _geom_hbond_distance_HA
    _geom_hbond_distance_DA
    _geom_hbond_angle_DHA
    O1 H1A N1 1_555 0.82 1.82 2.548(4) 147
_iucr_refine_instructions_details
;
TITL tufan8 in C 2/c
CELL  0.71073  31.3965   4.8657  19.0124   90.000  107.772   90.000
ZERR     8.00   0.0019   0.0002   0.0011    0.000    0.004    0.000
LATT   7
SYMM  - X,   Y, 1/2 - Z
SFAC  C    H    BR   N    O
UNIT  136  96   8    8    8
MERG   2
OMIT    -4.00  52.00
EQIV   $1  x,y,z
EQIV   $2 -x,y,1/2-z
EQIV   $3 -x,-y,-z
EQIV   $4 1/2+x,1/2+y,z
EQIV   $5 1/2-x,1/2+y,1/2-z
EQIV   $6 1/2-x,1/2-y,-z
EQIV   $7 1/2+x,1/2-y,1/2+z
EQIV   $8 x,-y,1/2+z
MPLA   C1 C2 C3 C4 C5 C6 B1 N1
MPLA   C8 C9 C10 C11 C12 C13 C7 O1
FMAP   2
PLAN   20
ACTA
BOND
BOND   $H
HTAB
CONF
L.S.   4
WGHT    0.049200    3.754500
FVAR       0.24023
MOLE    1
BR1   3    0.051469    0.506052    0.331689    11.00000    0.07394    0.09779 =
         0.08722    0.02909    0.00791    0.00315
N1    4    0.167863   -0.143905    0.517911    11.00000    0.05484    0.05758 =
         0.05519   -0.00480    0.01924    0.00164
C7    1    0.137728   -0.287784    0.534525    11.00000    0.04998    0.05211 =
         0.04887   -0.00532    0.01262    0.00435
AFIX  43
H7    2    0.107919   -0.262398    0.507127    11.00000   -1.20000
AFIX   0
C1    1    0.115281    0.158178    0.427642    11.00000    0.05401    0.05628 =
         0.05326   -0.00531    0.02178   -0.00786
AFIX  43
H1    2    0.090998    0.092877    0.440998    11.00000   -1.20000
AFIX   0
O1    5    0.226112   -0.379740    0.624223    11.00000    0.04960    0.08851 =
         0.08188    0.00744    0.01278    0.00244
AFIX  83
H1A   2    0.216428   -0.288985    0.586345    11.00000   -1.50000
AFIX   0
C3    1    0.193180    0.151751    0.438830    11.00000    0.05547    0.07000 =
         0.07009   -0.00910    0.02368   -0.01054
AFIX  43
H3    2    0.221750    0.081305    0.460237    11.00000   -1.20000
AFIX   0
C11   1    0.171545   -0.859258    0.709844    11.00000    0.08392    0.06292 =
         0.05070    0.00375    0.01504    0.01679
AFIX  43
H11   2    0.179583   -0.982425    0.749100    11.00000   -1.20000
AFIX   0
C12   1    0.125797   -0.837995    0.667839    11.00000    0.07610    0.04766 =
         0.05110   -0.00273    0.02567    0.00807
C13   1    0.113700   -0.648975    0.608432    11.00000    0.05574    0.04557 =
         0.04826   -0.00600    0.01752    0.00652
C9    1    0.193030   -0.521102    0.636433    11.00000    0.05573    0.05867 =
         0.05806   -0.00891    0.01380    0.00806
C8    1    0.148165   -0.483914    0.593055    11.00000    0.05338    0.04819 =
         0.04558   -0.00614    0.01380    0.00619
C6    1    0.109435    0.358759    0.374556    11.00000    0.06167    0.06157 =
         0.04647   -0.00461    0.01347   -0.00707
C2    1    0.157835    0.054401    0.461035    11.00000    0.05692    0.04628 =
         0.04979   -0.00954    0.01912   -0.00546
C5    1    0.144344    0.459004    0.352656    11.00000    0.08278    0.06560 =
         0.05490    0.00013    0.02695   -0.01664
AFIX  43
H5    2    0.139731    0.595241    0.316798    11.00000   -1.20000
AFIX   0
C10   1    0.203656   -0.709414    0.695352    11.00000    0.06347    0.07277 =
         0.05593    0.00069    0.00418    0.01848
AFIX  43
H10   2    0.233225   -0.730063    0.724492    11.00000   -1.20000
AFIX   0
C14   1    0.068217   -0.636245    0.566932    11.00000    0.06132    0.06577 =
         0.06914    0.00641    0.01828    0.00294
AFIX  43
H14   2    0.059211   -0.516056    0.527093    11.00000   -1.20000
AFIX   0
C4    1    0.186362    0.351687    0.385396    11.00000    0.07317    0.08176 =
         0.07231   -0.00779    0.03832   -0.02364
AFIX  43
H4    2    0.210431    0.415318    0.371167    11.00000   -1.20000
AFIX   0
C16   1    0.049076   -0.976911    0.642360    11.00000    0.08693    0.07686 =
         0.09925    0.00127    0.04629   -0.01232
AFIX  43
H16   2    0.027526   -1.084043    0.653690    11.00000   -1.20000
AFIX   0
C15   1    0.036830   -0.797211    0.583912    11.00000    0.05848    0.08121 =
         0.09621    0.00177    0.02490   -0.00098
AFIX  43
H15   2    0.006968   -0.784499    0.555561    11.00000   -1.20000
AFIX   0
C17   1    0.092535   -0.997944    0.683454    11.00000    0.09587    0.06406 =
         0.07298    0.00891    0.03638    0.00703
AFIX  43
H17   2    0.100536   -1.120704    0.722805    11.00000   -1.20000
HKLF    4
REM  tufan8 in C 2/c
REM R1 =  0.0468 for   1992 Fo > 4sig(Fo)  and  0.0675 for all   2706 data
REM    181 parameters refined using      0 restraints
END
WGHT      0.0489      3.5601
REM Highest difference peak  0.539,  deepest hole -0.465,  1-sigma level  0.048
Q1    1   0.0783  0.5141  0.3431  11.00000  0.05    0.54
Q2    1   0.0375  0.3626  0.3044  11.00000  0.05    0.47
Q3    1   0.0204  0.5664  0.2866  11.00000  0.05    0.23
Q4    1   0.0412  0.6885  0.3095  11.00000  0.05    0.22
Q5    1   0.1964 -0.1602  0.5451  11.00000  0.05    0.21
Q6    1   0.1066  0.3155  0.4091  11.00000  0.05    0.17
Q7    1   0.1455 -0.4300  0.5689  11.00000  0.05    0.16
Q8    1   0.1462 -0.8457  0.6888  11.00000  0.05    0.16
Q9    1   0.1340  0.0105  0.4302  11.00000  0.05    0.16
Q10   1   0.0461  0.5199  0.3679  11.00000  0.05    0.16
Q11   1   0.1448 -0.3538  0.5883  11.00000  0.05    0.15
Q12   1   0.0928 -0.6831  0.5936  11.00000  0.05    0.15
Q13   1   0.1249 -0.7836  0.6318  11.00000  0.05    0.15
Q14   1   0.0492 -0.9296  0.6065  11.00000  0.05    0.15
Q15   1   0.0719 -1.0447  0.6579  11.00000  0.05    0.15
Q16   1   0.1744 -0.4583  0.6223  11.00000  0.05    0.14
Q17   1   0.1276 -0.5291  0.5990  11.00000  0.05    0.14
Q18   1   0.1688 -0.5143  0.6077  11.00000  0.05    0.14
Q19   1   0.1615 -0.1497  0.5398  11.00000  0.05    0.14
Q20   1   0.1840 -0.6699  0.6433  11.00000  0.05    0.13
;
data_global
_journal_date_recd_electronic     2012-07-31
_journal_date_accepted     2012-08-06
_journal_name_full     'Acta Crystallographica, Section E'
_journal_year     2012
_journal_volume     68
_journal_issue      9
_journal_page_first     o2779
_journal_page_last     o2779
_journal_paper_category     QO
_journal_paper_doi     10.1107/S1600536812034824
_journal_coeditor_code     IS5182
_publ_contact_author
;
      Tufan Akbal
      Ondokuz May\?is University
      Arts and Sciences Faculty
      Department of Physics
      55139 Samsun
      Turkey
;
_publ_contact_author_email     takbal@omu.edu.tr
_publ_contact_author_fax     903624576081
_publ_contact_author_phone     903623121919
_publ_section_title
;
(<i>E</i>)-1-[(3-Bromophenyl)iminomethyl]naphthalen-2-ol
;
loop_
    _publ_author_name
    _publ_author_footnote
    _publ_author_address
    'Akbal, Tufan' .
;
Ondokuz May\?is University
Arts and Sciences Faculty
Department of Physics
55139 Samsun
Turkey
;
    'A\(gar Alaman, Ay\;sen' .
;
Ondokuz May\?is University
Arts and Sciences Faculty
Department of Chemistry
55139 Samsun
Turkey
;
    'G\"um\"u\;s, S\"umeyye' .
;
Ondokuz May\?is University
Arts and Sciences Faculty
Department of Chemistry
55139 Samsun
Turkey
;
    'Erd\"onmez, Ahmet' .
;
Ondokuz May\?is University
Arts and Sciences Faculty
Department of Physics
55139 Samsun
Turkey
;
