# Supplementary material for: (E)-1-[(3-Bromo­phen­yl)imino­meth­yl]naphthalen-2-ol
Source: Acta Crystallogr Sect E Struct Rep Online. 2012 Aug 25;68(Pt 9):o2779. doi: 10.1107/S1600536812034824 (PMC3435811; doi:10.1107/S1600536812034824)
Supplement: Supplementary file 2 [file e-68-o2779-Isup2.hkl]

#
# h,k,l, Fc-squared, Fo-squared, sigma(Fo-squared) and status flag
#
data_I
_shelx_title ' tufan8 in C 2/c'
_shelx_refln_list_code          4
_shelx_F_calc_maximum      402.14
_exptl_crystal_F_000      1312.00
_reflns_d_resolution_high  0.8109
 
loop_
 _symmetry_equiv_pos_as_xyz
 'x, y, z'
 '-x, y, -z+1/2'
 'x+1/2, y+1/2, z'
 '-x+1/2, y+1/2, -z+1/2'
 '-x, -y, -z'
 'x, -y, z-1/2'
 '-x+1/2, -y+1/2, -z'
 'x+1/2, -y+1/2, z-1/2'
 
_cell_length_a    31.3965
_cell_length_b     4.8657
_cell_length_c    19.0124
_cell_angle_alpha  90.000
_cell_angle_beta  107.772
_cell_angle_gamma  90.000
 
_shelx_F_squared_multiplier     1.000
 
loop_
 _refln_index_h
 _refln_index_k
 _refln_index_l
 _refln_F_squared_calc
 _refln_F_squared_meas
 _refln_F_squared_sigma
 _refln_observed_status
   2   0   0     3091.41     3768.32    133.08 o
   4   0   0    37187.83    40055.07    203.57 o
   6   0   0      335.74      471.44     42.81 o
   8   0   0    51834.09    52937.40   1467.42 o
  10   0   0    34971.77    34670.00    614.54 o
  12   0   0    40650.38    41117.71   1913.79 o
  14   0   0     3032.21     3352.10     60.30 o
  16   0   0     3296.83     3340.18    100.40 o
  18   0   0    15079.33    14463.45    405.67 o
  20   0   0     9542.37     9487.18    235.93 o
  22   0   0     2503.37     2618.69     95.80 o
  24   0   0      195.30      104.45     28.48 o
  26   0   0       38.99      113.81     28.78 o
  28   0   0     1546.52     1510.36     38.87 o
  30   0   0      754.08      818.46     28.87 o
  32   0   0      456.57      626.99     31.63 o
  34   0   0        5.37      109.72     43.20 o
  36   0   0      397.57      332.98     36.82 o
   1   1   0    38488.82    37477.62    129.25 o
   3   1   0     4710.85     4668.52     60.46 o
   5   1   0      152.44      159.86     31.17 o
   7   1   0    21672.56    22084.46    405.80 o
   9   1   0    12384.31    12313.26    233.84 o
  11   1   0    42231.48    41462.95    778.96 o
  13   1   0     2186.34     2081.37     50.38 o
  15   1   0     5836.36     6140.82    130.56 o
  17   1   0     4316.16     3988.47    128.18 o
  19   1   0     5422.53     5081.86    175.65 o
  21   1   0     7624.30     7751.97    202.13 o
  23   1   0       39.39       16.58     20.84 o
  25   1   0     1236.73     1054.50     27.16 o
  27   1   0       20.50       39.18     19.73 o
  29   1   0     1023.14     1079.79     34.25 o
  31   1   0      744.35      870.27     25.75 o
  33   1   0       72.48      145.40     24.12 o
  35   1   0       92.13       66.71     22.59 o
   0   2   0    29058.18    28573.76    104.73 o
   2   2   0    16464.60    15659.81    108.20 o
   4   2   0      489.41      446.98     23.39 o
   6   2   0     1851.54     1837.51     33.64 o
   8   2   0    19236.82    18952.77    437.27 o
  10   2   0    25542.12    25650.79    591.38 o
  12   2   0     1691.17     1357.87     43.31 o
  14   2   0       33.65      100.71     24.04 o
  16   2   0      112.94      117.93     21.84 o
  18   2   0     3936.84     3827.49    138.38 o
  20   2   0     7670.17     7424.05    180.64 o
  22   2   0     1869.23     1857.48     39.96 o
  24   2   0       65.30       58.50     20.77 o
  26   2   0      246.77      223.47     22.76 o
  28   2   0     1279.10     1219.28     28.85 o
  30   2   0     1045.08     1025.29     25.03 o
  32   2   0       20.18       59.72     22.29 o
  34   2   0        0.01        2.21     23.19 o
   1   3   0     6848.44     6607.37     51.85 o
   3   3   0      323.91      253.07     24.15 o
   5   3   0      651.28      632.23     26.03 o
   7   3   0       36.92       74.23     23.75 o
   9   3   0    10379.63    10327.04    129.20 o
  11   3   0     3483.37     3229.60     41.16 o
  13   3   0     1742.81     1607.17     29.81 o
  15   3   0      147.30      216.83     24.23 o
  17   3   0      837.02      890.45     28.94 o
  19   3   0      821.37      843.16     24.46 o
  21   3   0     1013.66      982.71     25.98 o
  23   3   0      221.06      199.75     27.01 o
  25   3   0       13.71       33.15     21.04 o
  27   3   0      272.07      284.66     24.04 o
  29   3   0      293.54      303.59     24.70 o
  31   3   0       71.32       85.87     26.68 o
   0   4   0      608.50      639.44     39.86 o
   2   4   0     2034.93     2070.39     29.93 o
   4   4   0      404.95      401.40     25.01 o
   6   4   0       71.25      102.91     29.59 o
   8   4   0     1310.30     1368.95     68.35 o
  10   4   0     2511.41     2435.04     93.39 o
  12   4   0      744.44      743.82     29.38 o
  14   4   0      203.29      244.57     35.84 o
  16   4   0        2.74      -33.11     35.87 o
  18   4   0       73.33       53.02     35.57 o
  20   4   0     1892.27     1741.52    112.41 o
  22   4   0      511.85      445.42     29.01 o
  24   4   0        1.84       55.49     32.37 o
  26   4   0      111.13       82.00     37.54 o
   1   5   0      217.40      225.91     29.86 o
   3   5   0       19.11       64.32     26.44 o
   5   5   0       56.01       61.10     29.90 o
   7   5   0        2.76       14.36     30.22 o
   9   5   0      337.16      336.59     38.52 o
  11   5   0      251.45      250.32     40.49 o
  13   5   0       11.90       -6.40     32.64 o
  15   5   0      139.57      127.37     38.66 o
  17   5   0        4.75       19.22     30.15 o
  19   5   0       95.63      133.45     34.53 o
   0   6   0      605.76      477.82     53.08 o
 -35   1   1       46.91       76.48     24.41 o
 -33   1   1        1.13       -5.91     22.07 o
 -31   1   1       18.29       28.47     21.71 o
 -29   1   1        0.76      -10.62     20.93 o
 -27   1   1      722.56      665.80     22.07 o
 -25   1   1     1548.18     1414.83     48.45 o
 -23   1   1     1054.71      978.48     53.17 o
 -21   1   1     1291.39     1256.22     70.43 o
 -19   1   1       92.72       43.56     22.99 o
 -17   1   1      350.46      344.44     23.74 o
 -15   1   1     5715.09     6284.00    130.22 o
 -13   1   1     1001.02      957.10     42.21 o
 -11   1   1     7621.16     8442.76    103.38 o
  -9   1   1      255.34      307.52     30.52 o
  -7   1   1       80.07       80.73     35.59 o
  -5   1   1      159.54      264.55     37.81 o
  -3   1   1     4928.02     5425.18     55.07 o
  -1   1   1     1058.56     1194.20     31.43 o
   1   1   1    11219.94    11170.01     85.05 o
   3   1   1     9094.51     9206.70     57.52 o
   5   1   1      595.48      634.86     27.24 o
   7   1   1       29.95       42.83     23.88 o
   9   1   1     5539.04     5197.79    243.11 o
  11   1   1     4426.78     4633.79     72.06 o
  13   1   1      230.93      252.91     19.84 o
  15   1   1     1034.34     1178.58     23.73 o
  17   1   1      226.24      251.99     21.65 o
  19   1   1        5.71        4.98     20.37 o
  21   1   1       70.78       87.11     20.30 o
  23   1   1      177.34      151.50     21.08 o
  25   1   1      193.77      216.14     20.93 o
  27   1   1        4.42        6.77     20.52 o
  29   1   1      366.37      395.73     23.11 o
  31   1   1       46.99       88.82     21.72 o
  33   1   1       54.49      101.09     23.93 o
  35   1   1       25.04       50.56     21.44 o
 -34   2   1        5.53       36.94     24.55 o
 -32   2   1        3.94       27.92     21.72 o
 -30   2   1      193.52      185.88     28.01 o
 -28   2   1       42.72       91.45     22.77 o
 -26   2   1       53.45       72.03     22.19 o
 -24   2   1       53.13       67.95     25.63 o
 -22   2   1      378.07      450.11     22.72 o
 -20   2   1        5.99       42.66     21.32 o
 -18   2   1      308.27      370.47     33.56 o
 -16   2   1      312.40      395.27     21.17 o
 -14   2   1       20.40       47.87     23.34 o
 -12   2   1     1130.51     1092.29     39.33 o
 -10   2   1     5457.91     5919.75    101.98 o
  -8   2   1      326.61      316.19     24.77 o
  -6   2   1       82.33      132.17     21.42 o
  -4   2   1       22.62       24.37     20.94 o
  -2   2   1     1230.79     1118.39     24.64 o
   0   2   1     1551.63     1551.38     26.63 o
   2   2   1      848.81      875.03     25.83 o
   4   2   1      144.83      133.57     24.29 o
   6   2   1     1336.01     1312.11     30.41 o
   8   2   1      448.53      475.89     25.88 o
  10   2   1     1506.03     1370.99     57.48 o
  12   2   1      554.51      584.27     24.56 o
  14   2   1      199.31      162.49     19.73 o
  16   2   1      103.66      120.28     23.93 o
  18   2   1       21.89       22.86     23.77 o
  20   2   1     1243.23     1230.72     30.96 o
  22   2   1      574.41      621.47     22.80 o
  24   2   1        5.89       16.70     20.98 o
  26   2   1       53.24       47.53     21.44 o
  28   2   1      142.92      134.01     23.03 o
  30   2   1       92.93      109.09     22.37 o
  32   2   1        4.88       40.39     24.90 o
  34   2   1        8.93        5.57     23.53 o
 -31   3   1        0.24        2.88     25.43 o
 -29   3   1       13.36       48.05     25.95 o
 -27   3   1       21.53       14.70     25.10 o
 -25   3   1       17.16       34.07     23.45 o
 -23   3   1       29.76       46.17     23.42 o
 -21   3   1       77.43       98.30     27.04 o
 -19   3   1       18.07       14.00     21.28 o
 -17   3   1        5.20        5.16     24.26 o
 -15   3   1       32.54       62.77     25.99 o
 -13   3   1       29.29       33.79     22.15 o
 -11   3   1       28.98       27.68     23.32 o
  -9   3   1      355.93      365.63     24.97 o
  -7   3   1       97.26      102.96     23.23 o
  -5   3   1      344.36      356.37     24.07 o
  -3   3   1       10.20       13.74     22.56 o
  -1   3   1      379.87      349.06     22.15 o
   1   3   1      395.87      431.97     22.64 o
   3   3   1     1263.66     1370.08     26.76 o
   5   3   1     2188.71     2366.79     30.42 o
   7   3   1       83.44      118.10     33.38 o
   9   3   1      319.48      367.30     30.67 o
  11   3   1       10.17       46.31     25.64 o
  13   3   1       81.64       80.99     29.50 o
  15   3   1       62.53       84.33     30.13 o
  17   3   1      567.22      593.58     24.91 o
  19   3   1       11.83       50.29     24.51 o
  21   3   1       25.02       23.28     23.17 o
  23   3   1        3.23       30.80     24.36 o
  25   3   1       54.09       30.99     23.55 o
  27   3   1       33.13       52.12     24.86 o
  29   3   1        3.27       19.09     26.24 o
  31   3   1        0.63       16.26     26.62 o
 -26   4   1        6.68       17.36     32.42 o
 -24   4   1        7.72       14.85     27.50 o
 -22   4   1       81.24       53.57     36.92 o
 -20   4   1       99.12      128.95     35.56 o
 -18   4   1       89.12      158.72     30.60 o
 -16   4   1        1.21       12.32     30.79 o
 -14   4   1       26.29       52.14     30.71 o
 -12   4   1       64.40       88.73     24.71 o
 -10   4   1      337.32      375.40     24.83 o
  -8   4   1        0.76       36.53     26.12 o
  -6   4   1      108.46      123.29     24.79 o
  -4   4   1        0.54       30.93     23.36 o
  -2   4   1       68.85       97.49     29.22 o
   0   4   1       12.09       51.54     27.92 o
   2   4   1        2.03       -3.92     24.08 o
   4   4   1        1.77       13.53     23.79 o
   6   4   1       30.13       66.69     27.69 o
   8   4   1       44.57       67.16     34.54 o
  10   4   1       87.35       73.89     27.60 o
  12   4   1       49.93       35.71     28.48 o
  14   4   1      217.24      175.21     35.33 o
  16   4   1      321.32      357.99     28.35 o
  18   4   1       44.24       73.39     35.67 o
  20   4   1      424.12      447.76     45.05 o
  22   4   1        7.49      -22.69     49.29 o
  24   4   1       15.14       23.67     31.85 o
  26   4   1       31.29      -17.59     33.50 o
 -19   5   1       19.78       56.84     33.71 o
 -17   5   1       76.25       58.45     33.83 o
 -15   5   1      150.15      128.37     33.99 o
 -13   5   1      207.07      201.16     43.83 o
 -11   5   1      293.75      235.78     33.27 o
  -9   5   1        3.28       23.47     33.06 o
  -7   5   1      613.10      576.35     32.95 o
  -5   5   1       71.48       78.34     28.61 o
  -3   5   1      403.96      482.89     30.11 o
  -1   5   1       15.86       54.13     31.44 o
   1   5   1       47.48       48.48     26.54 o
   3   5   1       55.01       63.00     29.30 o
   5   5   1       13.15       21.98     33.18 o
   7   5   1        0.36       23.26     28.53 o
   9   5   1       13.63       14.83     29.21 o
  11   5   1       85.69      119.80     32.68 o
  13   5   1        0.81       46.10     34.31 o
  15   5   1      142.87      148.60     39.18 o
  17   5   1       26.32       22.58     34.56 o
  19   5   1        6.60      -14.42     46.53 o
 -36   0   2      521.61      714.60     33.72 o
 -34   0   2       79.60      121.34     28.70 o
 -32   0   2     1542.92     1524.12     63.13 o
 -30   0   2      633.58      566.94     34.68 o
 -28   0   2       96.70       87.84     29.08 o
 -26   0   2       10.24       38.47     44.01 o
 -24   0   2     3405.13     3756.54     57.01 o
 -22   0   2    13714.74    12611.11   1349.07 o
 -20   0   2     6174.62     5495.17    423.84 o
 -18   0   2       17.04       52.08     33.36 o
 -16   0   2     3148.16     3158.29    161.24 o
 -14   0   2    25680.63    25530.46   1025.65 o
 -12   0   2    11977.24    12117.72    326.81 o
 -10   0   2    12907.20    13762.14    560.47 o
  -8   0   2       73.47       87.00     31.18 o
  -6   0   2     2153.12     2558.67     87.16 o
  -4   0   2    58923.31    65263.82    229.13 o
  -2   0   2    10118.84    12368.39    126.08 o
   0   0   2      190.91      294.75     30.90 o
   2   0   2     7694.12     8281.66     70.60 o
   4   0   2     2337.43     2400.25     42.70 o
   6   0   2    27088.16    27167.00    153.45 o
   8   0   2    37951.34    34775.70    141.79 o
  10   0   2      942.09     1032.23     55.87 o
  12   0   2     1743.95     1860.40     44.22 o
  14   0   2    11232.34     9451.07    288.48 o
  16   0   2    13030.86    12695.23    432.65 o
  18   0   2     5795.70     5336.58    183.28 o
  20   0   2      576.22      652.07     49.22 o
  22   0   2      529.45      369.81     33.54 o
  24   0   2     1133.28      957.21     30.97 o
  26   0   2     3416.97     3459.24     95.91 o
  28   0   2     1430.00     1556.45     61.56 o
  30   0   2      209.69      380.41     34.58 o
  32   0   2      277.20      166.81     31.44 o
  34   0   2      359.30      413.95     38.43 o
 -37   1   2       10.32       51.40     23.32 o
 -35   1   2       81.61      190.54     24.44 o
 -33   1   2      732.32      827.91     22.37 o
 -31   1   2      339.78      328.74     23.27 o
 -29   1   2      313.22      239.65     20.28 o
 -27   1   2       98.65       78.34     26.05 o
 -25   1   2     7249.05     7448.24    353.21 o
 -23   1   2     3859.56     3803.63    106.67 o
 -21   1   2     2170.63     1995.74     80.71 o
 -19   1   2     1194.58     1122.15     62.32 o
 -17   1   2     2009.86     2272.21     63.00 o
 -15   1   2    18573.19    18800.92    460.15 o
 -13   1   2    14121.61    13718.64    268.74 o
 -11   1   2    19606.95    19398.89    339.12 o
  -9   1   2     1570.81     1702.31     37.04 o
  -7   1   2    11993.87    12362.35    230.37 o
  -5   1   2    62222.32    66455.40    644.01 o
  -3   1   2    73541.38    74260.85    725.07 o
  -1   1   2    10717.59    10795.20    211.88 o
   1   1   2     5424.72     5330.94    142.66 o
   3   1   2    48451.80    47326.26    402.85 o
   5   1   2    15946.94    15669.90    137.42 o
   7   1   2    31433.48    31044.02    327.70 o
   9   1   2    21983.91    20949.19    249.09 o
  11   1   2      234.18      235.09     24.74 o
  13   1   2     1668.01     1532.09     29.37 o
  15   1   2    14247.16    13621.23    320.99 o
  17   1   2    10538.59    10066.68    223.76 o
  19   1   2     6108.81     5957.40    173.38 o
  21   1   2       55.44       94.34     20.62 o
  23   1   2     1834.71     1569.08     34.69 o
  25   1   2     3510.39     3348.30     82.13 o
  27   1   2      673.61      742.41     38.45 o
  29   1   2      571.98      739.67     27.30 o
  31   1   2        2.38       32.52     23.58 o
  33   1   2      150.68       80.60     26.21 o
  35   1   2      176.16      211.63     24.13 o
 -34   2   2      161.00      225.08     26.88 o
 -32   2   2      302.74      344.54     23.92 o
 -30   2   2       34.44       19.46     23.10 o
 -28   2   2      143.74       78.62     29.89 o
 -26   2   2      161.59      212.74     21.40 o
 -24   2   2     1359.66     1420.73     50.34 o
 -22   2   2     2175.25     2064.65     57.69 o
 -20   2   2     2061.39     1998.58     69.46 o
 -18   2   2        1.00       42.91     23.19 o
 -16   2   2     1068.74      985.15     27.35 o
 -14   2   2     9175.97     9092.54    148.48 o
 -12   2   2    18191.08    17850.62    267.93 o
 -10   2   2     1239.41     1141.01     28.01 o
  -8   2   2     1168.41     1067.56     26.97 o
  -6   2   2     2460.95     2236.65     28.99 o
  -4   2   2    12893.69    12247.06    100.19 o
  -2   2   2    26212.97    25307.04    170.00 o
   0   2   2    11798.72    11433.07     78.46 o
   2   2   2      576.77      666.54     24.68 o
   4   2   2    11825.43    11622.10     76.00 o
   6   2   2    15603.44    14649.89    303.18 o
   8   2   2    15522.72    14666.64     79.37 o
  10   2   2     5218.03     4476.05     63.86 o
  12   2   2     1033.26     1147.46     34.36 o
  14   2   2     2470.89     2414.66     48.64 o
  16   2   2     6381.71     5945.72    234.76 o
  18   2   2     2404.07     2236.60     70.04 o
  20   2   2      171.94      208.85     21.37 o
  22   2   2      362.05      393.35     23.28 o
  24   2   2     1417.62     1463.95     57.25 o
  26   2   2     1391.86     1412.36     25.41 o
  28   2   2       31.40       67.09     22.20 o
  30   2   2      115.44      158.03     22.89 o
  32   2   2        2.52       39.49     24.97 o
 -31   3   2       65.43      118.87     27.85 o
 -29   3   2       22.80       12.12     22.15 o
 -27   3   2        9.05       53.76     23.24 o
 -25   3   2      172.35      163.91     26.95 o
 -23   3   2     1177.49     1178.22     26.61 o
 -21   3   2     1009.92      965.91     24.80 o
 -19   3   2      291.49      304.58     25.18 o
 -17   3   2      150.69      121.90     26.92 o
 -15   3   2      619.28      578.14     24.41 o
 -13   3   2     4681.75     4567.49     76.83 o
 -11   3   2     4225.21     4262.04     70.24 o
  -9   3   2     1017.76     1121.41     34.59 o
  -7   3   2       56.54       51.46     21.54 o
  -5   3   2     8177.35     8226.58     87.01 o
  -3   3   2     9903.94     9882.74    106.06 o
  -1   3   2     3896.93     3511.79     47.25 o
   1   3   2      159.46      149.10     22.72 o
   3   3   2     2165.92     2286.44     32.69 o
   5   3   2    13435.29    13714.29     63.34 o
   7   3   2      963.56      836.30     59.84 o
   9   3   2     2424.22     2170.25     73.38 o
  11   3   2      595.31      409.56     48.54 o
  13   3   2     2766.87     2953.84     64.71 o
  15   3   2     2913.88     2979.51     47.57 o
  17   3   2     3192.89     3206.83     37.88 o
  19   3   2       56.41       67.86     29.02 o
  21   3   2        8.64       29.09     24.42 o
  23   3   2      258.39      244.96     25.99 o
  25   3   2      817.73      811.84     30.40 o
  27   3   2      273.47      275.03     28.69 o
  29   3   2       53.85       95.31     26.29 o
 -28   4   2       73.16       32.12     27.82 o
 -26   4   2       65.56       65.45     25.49 o
 -24   4   2      243.67      236.38     27.78 o
 -22   4   2       21.09       50.40     26.15 o
 -20   4   2      610.26      672.85     28.89 o
 -18   4   2      305.14      352.84     27.52 o
 -16   4   2      264.66      224.02     26.68 o
 -14   4   2      475.22      441.20     28.91 o
 -12   4   2     2114.79     2215.25     34.71 o
 -10   4   2        8.41       32.39     24.68 o
  -8   4   2      220.38      247.07     27.06 o
  -6   4   2       97.62      113.97     23.00 o
  -4   4   2     2089.78     2129.74     28.42 o
  -2   4   2      693.16      694.79     24.49 o
   0   4   2     1150.82     1132.16     26.05 o
   2   4   2       64.13       58.95     22.48 o
   4   4   2      899.52     1023.34     33.60 o
   6   4   2     1664.38     1696.83    191.99 o
   8   4   2     1873.20     1895.65     57.39 o
  10   4   2      103.51       80.45     34.93 o
  12   4   2      506.33      638.04     32.51 o
  14   4   2       50.72       95.04     30.35 o
  16   4   2     1263.65     1258.43     30.54 o
  18   4   2       64.84       43.05     38.21 o
  20   4   2        4.04       23.70     41.59 o
  22   4   2       21.59      -31.52     28.44 o
  24   4   2      155.55      174.65     33.18 o
  26   4   2       74.22       75.22     28.94 o
 -21   5   2       17.71      -32.12     30.19 o
 -19   5   2       84.30      114.15     33.91 o
 -17   5   2        5.19        0.32     38.69 o
 -15   5   2      130.67      153.93     38.35 o
 -13   5   2      316.02      268.68     38.22 o
 -11   5   2      103.74      137.04     32.94 o
  -9   5   2        7.37       62.17     31.18 o
  -7   5   2       20.28       24.47     30.29 o
  -5   5   2      956.04      940.49     31.25 o
  -3   5   2      741.12      784.10     29.71 o
  -1   5   2       49.92       77.99     27.46 o
   1   5   2       20.91       34.16     28.40 o
   3   5   2       43.41       55.99     30.47 o
   5   5   2      396.42      413.32     33.37 o
   7   5   2      373.71      457.32     33.88 o
   9   5   2      165.03      158.81     33.92 o
  11   5   2        2.53       43.91     43.77 o
  13   5   2        8.82       66.96     38.06 o
  15   5   2       89.43      109.92     33.97 o
  17   5   2      189.43      214.41     34.19 o
  19   5   2       22.11       53.41     54.03 o
 -37   1   3        5.63       28.10     23.45 o
 -35   1   3       61.49       65.82     22.65 o
 -33   1   3        1.33        9.25     22.42 o
 -31   1   3      108.30      126.42     22.70 o
 -29   1   3      104.68       94.66     21.76 o
 -27   1   3       68.08       62.55     24.09 o
 -25   1   3      424.92      492.16     35.65 o
 -23   1   3       74.90       80.79     28.93 o
 -21   1   3       63.05       59.96     28.49 o
 -19   1   3       26.45       57.56     24.78 o
 -17   1   3        0.79       39.08     27.84 o
 -15   1   3      885.68     1187.09     49.47 o
 -13   1   3       47.07       68.21     23.09 o
 -11   1   3       79.92       85.14     26.15 o
  -9   1   3     1283.19     1198.98     31.08 o
  -7   1   3       39.49       89.05     25.24 o
  -5   1   3    35218.32    37110.48    297.73 o
  -3   1   3    52039.27    54821.74    775.09 o
  -1   1   3     8501.76     9012.07    201.26 o
   1   1   3    14405.55    15383.02    379.59 o
   3   1   3    17383.61    17292.23    257.37 o
   5   1   3     1891.24     1890.25     28.19 o
   7   1   3      246.40      266.40     20.47 o
   9   1   3     1732.51     1651.31     27.63 o
  11   1   3     1895.70     2123.65     33.93 o
  13   1   3       43.42       64.99     19.37 o
  15   1   3      452.01      490.10     25.88 o
  17   1   3      181.64      166.26     22.02 o
  19   1   3       33.13       86.49     21.53 o
  21   1   3       34.43       58.08     20.80 o
  23   1   3      264.13      281.54     20.09 o
  25   1   3       52.23       91.06     22.26 o
  27   1   3       83.88       92.11     20.96 o
  29   1   3       24.35       34.38     23.20 o
  31   1   3       81.94       68.84     21.17 o
  33   1   3      107.91      109.63     22.87 o
 -34   2   3       18.07       16.33     23.37 o
 -32   2   3       49.11       79.74     23.38 o
 -30   2   3       19.39       41.38     27.27 o
 -28   2   3        5.54        9.86     24.45 o
 -26   2   3       68.69       78.67     23.84 o
 -24   2   3      113.05      123.42     23.48 o
 -22   2   3       31.94       38.37     25.91 o
 -20   2   3       83.74      121.97     25.03 o
 -18   2   3        5.60       13.92     23.12 o
 -16   2   3     4078.10     3780.51    106.02 o
 -14   2   3     1171.08     1324.98     32.91 o
 -12   2   3     3473.14     3736.07     40.34 o
 -10   2   3      237.71      345.53     26.70 o
  -8   2   3     2839.36     2870.27     46.37 o
  -6   2   3      441.81      414.79     26.25 o
  -4   2   3     3753.05     3683.26     84.49 o
  -2   2   3      538.80      459.45     21.47 o
   0   2   3     1326.55     1420.65     24.77 o
   2   2   3      344.63      343.52     23.29 o
   4   2   3     1530.54     1545.51     29.36 o
   6   2   3      902.32      909.54     27.79 o
   8   2   3       45.81       59.76     23.16 o
  10   2   3      129.96      112.03     21.79 o
  12   2   3      536.15      561.98     23.85 o
  14   2   3       10.64       16.64     27.67 o
  16   2   3        0.65       15.57     21.90 o
  18   2   3     1045.57      952.28     24.37 o
  20   2   3       32.23       34.26     22.46 o
  22   2   3     1644.41     1586.42     36.25 o
  24   2   3      508.13      489.76     31.76 o
  26   2   3      114.63      136.30     25.15 o
  28   2   3      165.80      145.53     23.07 o
  30   2   3       50.74       46.00     24.31 o
  32   2   3       14.43       59.43     24.73 o
 -33   3   3        4.46       34.56     23.36 o
 -31   3   3       13.31       28.93     22.35 o
 -29   3   3       83.79       79.85     24.54 o
 -27   3   3       69.96       40.16     24.84 o
 -25   3   3       11.44       13.52     22.64 o
 -23   3   3       17.04        9.22     24.42 o
 -21   3   3        0.85       14.38     21.80 o
 -19   3   3        0.59       11.05     25.26 o
 -17   3   3       17.81       39.77     20.84 o
 -15   3   3      202.77      192.70     21.80 o
 -13   3   3       93.32      114.85     21.49 o
 -11   3   3        0.78       25.58     21.57 o
  -9   3   3       55.23       39.45     21.99 o
  -7   3   3      149.15      148.68     21.23 o
  -5   3   3     1145.78     1229.80     25.23 o
  -3   3   3      597.32      608.19     22.57 o
  -1   3   3      152.54      179.67     22.11 o
   1   3   3       74.16       80.97     21.01 o
   3   3   3      374.17      382.32     24.57 o
   5   3   3        8.46       24.38     25.11 o
   7   3   3      281.62      262.97     24.93 o
   9   3   3        0.96       -5.37     25.73 o
  11   3   3       42.00       26.60     23.74 o
  13   3   3     1051.92     1149.20     44.03 o
  15   3   3      926.78      874.65     32.86 o
  17   3   3       33.80       32.66     29.39 o
  19   3   3       16.37       15.64     24.70 o
  21   3   3       63.24       61.82     26.17 o
  23   3   3       18.43       37.05     25.99 o
  25   3   3        2.82       11.24     30.15 o
  27   3   3        8.72       13.05     26.45 o
  29   3   3        6.96       16.24     24.03 o
 -28   4   3        6.81       21.35     26.68 o
 -26   4   3        2.16       14.13     27.27 o
 -24   4   3        0.82       62.26     26.85 o
 -22   4   3        1.15       11.58     26.15 o
 -20   4   3       22.04       28.52     26.48 o
 -18   4   3        5.58       21.04     25.27 o
 -16   4   3        3.54       -9.76     25.08 o
 -14   4   3      309.18      362.24     28.78 o
 -12   4   3       63.73       68.22     24.44 o
 -10   4   3      268.42      298.33     26.75 o
  -8   4   3       14.88       41.63     22.28 o
  -6   4   3       88.69      126.59     23.24 o
  -4   4   3       41.19       67.59     22.91 o
  -2   4   3       68.41       28.15     23.92 o
   0   4   3       31.45       55.10     23.97 o
   2   4   3        3.68        7.96     21.78 o
   4   4   3      604.63      704.68     31.27 o
   6   4   3      200.73      248.42     27.21 o
   8   4   3      352.55      284.43     35.64 o
  10   4   3        3.21      -24.13     36.44 o
  12   4   3       16.06       48.38     42.02 o
  14   4   3      104.29      134.87     31.36 o
  16   4   3       28.19       22.78     35.96 o
  18   4   3       56.12       98.45     36.03 o
  20   4   3       34.15       14.50     30.21 o
  22   4   3       78.38       44.28     36.96 o
  24   4   3       42.50       91.25     50.51 o
 -21   5   3        1.25      -69.38     34.69 o
 -19   5   3      207.26      172.84     40.08 o
 -17   5   3      244.72      235.48     34.65 o
 -15   5   3       19.27       26.02     32.02 o
 -13   5   3      370.81      308.39     30.99 o
 -11   5   3       61.77       41.63     27.11 o
  -9   5   3        3.01       10.72     28.52 o
  -7   5   3       65.22      100.39     24.90 o
  -5   5   3      252.26      159.16     24.81 o
  -3   5   3       82.03      142.83     26.08 o
  -1   5   3       27.77       39.12     31.87 o
   1   5   3       91.52      104.58     33.58 o
   3   5   3       49.75       69.85     36.80 o
   5   5   3        0.35       45.59     37.11 o
   7   5   3       38.38       81.60     28.91 o
   9   5   3        8.19       26.18     29.62 o
  11   5   3        1.90        1.01     32.60 o
  13   5   3       38.66      107.07     38.76 o
  15   5   3       59.83       68.79     35.78 o
  17   5   3        0.06       97.53     38.74 o
 -38   0   4        6.26       16.86     40.87 o
 -36   0   4      191.55      222.81     28.53 o
 -34   0   4      350.94      344.59     30.56 o
 -32   0   4      113.49       50.60     43.32 o
 -30   0   4     2587.79     2670.33    314.68 o
 -28   0   4      351.67      435.81     38.03 o
 -26   0   4      763.95      649.52    116.70 o
 -24   0   4    10986.76    10067.93    748.31 o
 -22   0   4       31.24       64.91     40.38 o
 -20   0   4     2188.54     2198.60    101.72 o
 -18   0   4     7180.09     7273.75    419.94 o
 -16   0   4    14548.66    14483.87    669.29 o
 -14   0   4     4752.10     4403.71    210.45 o
 -12   0   4     1156.29     1115.35     38.43 o
 -10   0   4     2356.15     2225.46     85.51 o
  -8   0   4    59560.74    63410.81   1277.16 o
  -6   0   4    67302.16    72754.67    187.89 o
  -4   0   4    75156.84    82102.60    425.06 o
  -2   0   4     1356.61     1568.89     32.03 o
   0   0   4   100248.74   102397.23    865.42 o
   2   0   4    16192.54    16479.55    333.37 o
   4   0   4    86264.20    81923.73    957.24 o
   6   0   4     1639.18     1530.53     35.36 o
   8   0   4    16521.82    16751.71    159.89 o
  10   0   4     1415.80     1240.86     28.63 o
  12   0   4    90250.86    89126.80    895.39 o
  14   0   4    11777.38    11180.92    124.76 o
  16   0   4     1360.36     1121.25     66.71 o
  18   0   4       28.64       13.64     28.23 o
  20   0   4     2253.82     2020.00     87.05 o
  22   0   4     4891.15     4990.19    181.60 o
  24   0   4      707.42      855.43     28.75 o
  26   0   4      786.80      924.33     55.15 o
  28   0   4       16.12       33.74     35.18 o
  30   0   4      313.09      311.59     29.21 o
  32   0   4      276.51      322.38     33.00 o
  34   0   4      154.50      233.02     33.19 o
 -37   1   4       93.55      177.23     24.99 o
 -35   1   4      404.23      378.24     21.79 o
 -33   1   4      101.48       70.28     25.70 o
 -31   1   4      182.27      131.32     25.04 o
 -29   1   4      626.90      753.21     37.95 o
 -27   1   4      683.89      706.83     76.53 o
 -25   1   4     2262.79     2135.99     78.58 o
 -23   1   4     4572.75     4165.50    169.22 o
 -21   1   4      222.60      187.70     22.72 o
 -19   1   4     3407.84     3417.21    122.53 o
 -17   1   4    12080.56    11849.00    369.09 o
 -15   1   4     5491.28     5008.47    107.00 o
 -13   1   4    14019.82    15117.58    290.80 o
 -11   1   4     1925.95     2407.84     31.42 o
  -9   1   4    14430.92    15098.32    121.15 o
  -7   1   4    16505.35    16517.20    155.49 o
  -5   1   4     3231.87     3066.37     32.14 o
  -3   1   4   161718.63   165470.28   2089.34 o
  -1   1   4     1126.41     1163.27     49.31 o
   1   1   4   107590.15   106263.79   1049.80 o
   3   1   4    15592.75    14378.48    205.12 o
   5   1   4    25335.89    23696.85    140.80 o
   7   1   4     3842.36     3601.21     27.74 o
   9   1   4      175.06      163.35     17.84 o
  11   1   4    12678.57    12351.90    134.09 o
  13   1   4    11553.69    11002.06    119.01 o
  15   1   4     8558.72     7547.69    340.37 o
  17   1   4      629.21      694.32     21.86 o
  19   1   4      726.13      681.57     24.47 o
  21   1   4     4093.65     3917.18     87.89 o
  23   1   4     1530.33     1698.28     26.50 o
  25   1   4      525.13      601.67     21.91 o
  27   1   4      627.00      685.52     24.25 o
  29   1   4      241.68      187.14     23.72 o
  31   1   4      416.96      374.85     24.89 o
  33   1   4      434.20      481.20     24.11 o
 -36   2   4      105.46      146.73     25.10 o
 -34   2   4      239.79      269.92     34.53 o
 -32   2   4       81.61       58.99     25.53 o
 -30   2   4       75.90      143.33     21.58 o
 -28   2   4      639.07      677.02     28.15 o
 -26   2   4     1420.06     1316.91     78.38 o
 -24   2   4     1506.54     1447.57     63.23 o
 -22   2   4      113.60      116.40     19.12 o
 -20   2   4      859.72      881.66     35.70 o
 -18   2   4      743.76      597.06     25.34 o
 -16   2   4     4843.09     4727.08     55.10 o
 -14   2   4    15672.54    16242.39    155.68 o
 -12   2   4      485.26      526.46     23.54 o
 -10   2   4     6088.28     5990.91    100.13 o
  -8   2   4    11477.75    11253.32    250.86 o
  -6   2   4     9440.53     9044.97    126.59 o
  -4   2   4     4221.89     4159.82     66.67 o
  -2   2   4     1134.35     1114.91     27.29 o
   0   2   4    12855.55    13476.10    240.84 o
   2   2   4     9609.43     9069.15    184.60 o
   4   2   4     5611.08     4971.74     53.60 o
   6   2   4     9224.14     8310.51     40.34 o
   8   2   4       72.20      169.48     28.44 o
  10   2   4     4104.07     4105.45     51.71 o
  12   2   4     8693.04     8600.88    118.64 o
  14   2   4     6052.31     5774.60     87.19 o
  16   2   4      873.75      768.14     26.72 o
  18   2   4       83.44       75.73     20.83 o
  20   2   4     2484.71     2444.83     67.12 o
  22   2   4     3535.86     3613.48    100.45 o
  24   2   4      425.01      483.76     24.63 o
  26   2   4       97.07      132.10     25.43 o
  28   2   4        1.03       29.21     24.33 o
  30   2   4      106.46      115.84     28.87 o
  32   2   4      540.02      584.89     25.22 o
 -33   3   4      152.75      164.53     27.04 o
 -31   3   4       29.29       39.59     26.12 o
 -29   3   4       52.90       90.90     25.29 o
 -27   3   4      308.39      324.97     23.99 o
 -25   3   4      853.27      823.59     32.73 o
 -23   3   4      720.10      704.85     25.63 o
 -21   3   4       97.21       82.53     23.87 o
 -19   3   4     1354.45     1320.96     31.73 o
 -17   3   4     1273.81     1265.17     37.75 o
 -15   3   4     2387.80     2393.64     32.44 o
 -13   3   4     1017.96     1065.65     28.11 o
 -11   3   4        0.67       21.93     23.75 o
  -9   3   4     3215.81     3081.32     45.51 o
  -7   3   4     4533.07     4656.99     69.49 o
  -5   3   4     6942.76     6900.37     92.74 o
  -3   3   4      991.47      874.31     24.48 o
  -1   3   4       96.98      107.87     22.87 o
   1   3   4     1439.67     1458.14     28.48 o
   3   3   4     4697.21     4525.22     45.59 o
   5   3   4     6111.92     5838.17     80.23 o
   7   3   4     4576.01     4205.50     37.34 o
   9   3   4      212.52      347.26     24.64 o
  11   3   4     6082.87     6075.34     64.60 o
  13   3   4     1531.80     1441.92     39.09 o
  15   3   4      163.79      215.68     41.96 o
  17   3   4     3666.13     3305.85     96.64 o
  19   3   4      249.73      222.74     30.63 o
  21   3   4     1537.65     1627.50     29.31 o
  23   3   4      604.01      588.54     28.52 o
  25   3   4      524.14      475.86     25.54 o
  27   3   4        1.44       16.61     24.96 o
  29   3   4       21.01       62.18     30.89 o
 -28   4   4      190.81      146.05     26.23 o
 -26   4   4      201.61      196.87     25.86 o
 -24   4   4       46.04       66.99     27.16 o
 -22   4   4       10.96        0.06     27.38 o
 -20   4   4      417.31      348.63     26.47 o
 -18   4   4       40.65       40.24     27.83 o
 -16   4   4      351.22      416.52     25.36 o
 -14   4   4     1165.44     1183.75     26.24 o
 -12   4   4      410.46      417.07     26.13 o
 -10   4   4     1676.54     1612.92     28.21 o
  -8   4   4     4196.86     4270.95     60.19 o
  -6   4   4       57.79       70.88     23.81 o
  -4   4   4      115.55      124.99     22.68 o
  -2   4   4      193.98      170.25     24.02 o
   0   4   4      201.42      282.54     25.02 o
   2   4   4     1821.28     1949.28     31.83 o
   4   4   4      745.01      722.26     28.90 o
   6   4   4     1031.81      916.55     29.51 o
   8   4   4        2.69       39.95     25.44 o
  10   4   4      296.84      391.48     57.88 o
  12   4   4      372.79      415.38     31.03 o
  14   4   4      652.63      600.96     32.50 o
  16   4   4      270.73      240.73     32.11 o
  18   4   4       52.01       34.22     34.04 o
  20   4   4      144.94      243.72     43.56 o
  22   4   4      227.31      241.14     29.51 o
  24   4   4      266.54      238.47     34.14 o
 -21   5   4       31.39       21.79     34.99 o
 -19   5   4       51.32       67.31     29.47 o
 -17   5   4        8.64       11.28     28.67 o
 -15   5   4      194.21      213.91     30.48 o
 -13   5   4       60.80       75.70     29.24 o
 -11   5   4       46.73       61.31     29.29 o
  -9   5   4      250.46      234.55     26.85 o
  -7   5   4       45.62       98.55     25.57 o
  -5   5   4       28.95       27.51     24.93 o
  -3   5   4      292.10      290.81     25.72 o
  -1   5   4       30.77       43.39     23.87 o
   1   5   4       91.09      140.76     28.95 o
   3   5   4      508.28      487.45     39.19 o
   5   5   4       90.38       81.51     38.68 o
   7   5   4        2.42       48.40     29.01 o
   9   5   4        0.74       15.23     29.43 o
  11   5   4       63.28      148.21     46.55 o
  13   5   4      161.40      179.50     39.18 o
  15   5   4       21.57       30.95     29.98 o
  17   5   4       23.43       68.23     35.28 o
 -37   1   5        1.78       57.00     26.68 o
 -35   1   5       43.29       68.24     23.79 o
 -33   1   5       22.92       19.27     23.57 o
 -31   1   5       30.68       20.55     40.99 o
 -29   1   5      404.05      294.13     25.25 o
 -27   1   5      181.48      208.30     24.22 o
 -25   1   5      921.83      898.60     73.26 o
 -23   1   5      176.92      227.28     23.51 o
 -21   1   5        0.23      -13.70     21.12 o
 -19   1   5       16.26       41.86     20.58 o
 -17   1   5        2.70       -4.83     27.87 o
 -15   1   5     6088.98     6830.74    104.91 o
 -13   1   5     5242.08     5717.40    120.47 o
 -11   1   5     1376.42     1549.94     32.86 o
  -9   1   5      122.83       76.90     27.10 o
  -7   1   5     3558.19     4051.47     32.35 o
  -5   1   5       80.87       99.71     24.17 o
  -3   1   5    30819.67    33530.94    627.63 o
  -1   1   5       74.21       45.02     19.63 o
   1   1   5     2620.60     2904.29     48.40 o
   3   1   5      517.29      437.01     19.77 o
   5   1   5     2336.76     2234.58     24.08 o
   7   1   5     1186.66     1099.22     21.20 o
   9   1   5        9.80       20.51     16.75 o
  11   1   5       88.20      108.39     19.20 o
  13   1   5        6.59       44.89     21.75 o
  15   1   5       59.51       90.84     19.06 o
  17   1   5        3.97       31.31     23.31 o
  19   1   5       31.81       42.70     20.74 o
  21   1   5       81.76      159.83     22.37 o
  23   1   5        7.45       22.53     22.74 o
  25   1   5       73.90       76.13     21.31 o
  27   1   5      185.55      158.10     20.64 o
  29   1   5       14.78        9.33     21.84 o
  31   1   5        0.02       -8.29     22.76 o
 -36   2   5       21.96       -4.27     41.39 o
 -34   2   5        0.07        2.64     24.50 o
 -32   2   5        0.11        3.22     25.45 o
 -30   2   5       30.22       65.27     37.94 o
 -28   2   5        6.54       46.93     26.53 o
 -26   2   5       70.24       60.05     24.11 o
 -24   2   5      162.36      152.74     28.98 o
 -22   2   5       73.35      140.10     29.48 o
 -20   2   5      137.72      116.32     26.33 o
 -18   2   5     1518.78     1774.69     65.00 o
 -16   2   5       25.44       54.65     24.67 o
 -14   2   5      459.89      477.57     23.63 o
 -12   2   5     1137.16     1135.77     36.75 o
 -10   2   5       13.29       21.44     23.71 o
  -8   2   5       65.69       59.73     23.85 o
  -6   2   5     3437.43     3520.12     57.63 o
  -4   2   5     1060.31     1087.34     23.70 o
  -2   2   5      290.87      282.73     25.25 o
   0   2   5     7625.18     8404.17    158.01 o
   2   2   5     4202.46     4574.12     50.84 o
   4   2   5     1424.58     1626.46     26.84 o
   6   2   5     1948.89     1951.32     33.91 o
   8   2   5      161.94      191.94     24.96 o
  10   2   5      939.52      952.90     23.37 o
  12   2   5      296.52      274.25     20.69 o
  14   2   5      179.85      167.14     20.25 o
  16   2   5       15.48       10.65     19.65 o
  18   2   5       42.43       64.58     21.51 o
  20   2   5      241.47      225.92     21.37 o
  22   2   5      214.95      274.81     26.58 o
  24   2   5        2.29        2.42     26.05 o
  26   2   5      441.47      415.46     22.71 o
  28   2   5        0.77       56.49     24.79 o
  30   2   5        1.43        4.43     25.39 o
 -33   3   5       26.59       42.05     26.28 o
 -31   3   5        0.83       24.55     24.53 o
 -29   3   5      129.41       84.37     24.95 o
 -27   3   5       25.60       61.08     26.35 o
 -25   3   5      186.80      214.08     24.51 o
 -23   3   5       46.60       86.58     27.11 o
 -21   3   5       15.85       42.95     23.21 o
 -19   3   5      150.24      136.12     23.63 o
 -17   3   5       43.99       48.97     23.16 o
 -15   3   5        5.22       38.52     24.91 o
 -13   3   5      505.54      509.41     24.96 o
 -11   3   5      146.55      151.54     23.94 o
  -9   3   5        5.12       10.83     22.63 o
  -7   3   5        4.14        9.66     22.40 o
  -5   3   5      301.53      335.23     23.30 o
  -3   3   5      211.86      206.08     21.81 o
  -1   3   5      233.66      246.49     21.89 o
   1   3   5      173.13      232.36     21.53 o
   3   3   5       53.96       75.85     25.84 o
   5   3   5        1.08       25.03     23.77 o
   7   3   5      169.00      169.55     26.61 o
   9   3   5     1830.55     1921.72     60.35 o
  11   3   5      105.47      114.87     30.10 o
  13   3   5       58.37       74.94     27.11 o
  15   3   5       90.63      123.67     47.39 o
  17   3   5      291.05      310.88     38.93 o
  19   3   5      235.41      272.50     45.80 o
  21   3   5       69.49      105.71     28.08 o
  23   3   5       50.66       53.29     27.75 o
  25   3   5       55.43       69.46     25.33 o
  27   3   5       47.60       33.13     27.23 o
 -28   4   5        6.65       22.24     31.41 o
 -26   4   5        4.52       52.62     25.71 o
 -24   4   5       11.16       30.59     25.43 o
 -22   4   5       11.13       11.97     26.86 o
 -20   4   5       32.03       26.59     24.56 o
 -18   4   5      155.47      162.81     26.39 o
 -16   4   5      305.99      302.42     25.70 o
 -14   4   5      306.96      300.89     27.54 o
 -12   4   5      172.26      172.24     25.86 o
 -10   4   5      214.73      204.00     25.45 o
  -8   4   5      115.78      141.13     23.42 o
  -6   4   5      402.67      467.62     22.91 o
  -4   4   5      120.02      104.57     23.07 o
  -2   4   5      146.47      160.52     22.95 o
   0   4   5       50.30      105.34     25.72 o
   2   4   5        1.44       26.42     26.84 o
   4   4   5       14.54       22.94     27.20 o
   6   4   5       12.91       35.34     25.86 o
   8   4   5      164.98      197.89     28.36 o
  10   4   5       34.94       32.42     22.88 o
  12   4   5       15.22       28.01     35.54 o
  14   4   5        7.89       63.25     28.28 o
  16   4   5      372.79      408.33     32.50 o
  18   4   5        1.97       25.71     55.72 o
  20   4   5        2.09       57.06     42.32 o
  22   4   5       11.39       44.03     33.58 o
 -21   5   5      193.10      178.47     29.99 o
 -19   5   5       69.22       54.35     28.00 o
 -17   5   5       18.78       22.23     27.29 o
 -15   5   5       80.14       90.61     30.12 o
 -13   5   5       59.84       66.19     26.58 o
 -11   5   5        0.46       20.03     27.84 o
  -9   5   5      234.38      235.32     28.62 o
  -7   5   5       91.48      106.38     24.84 o
  -5   5   5        0.22       24.44     24.51 o
  -3   5   5      210.43      224.43     26.86 o
  -1   5   5      269.26      281.99     28.32 o
   1   5   5       13.93       48.42     32.03 o
   3   5   5       20.99       48.36     33.34 o
   5   5   5       49.54       83.14     29.42 o
   7   5   5       58.16      103.21     46.17 o
   9   5   5       96.71      102.86     33.02 o
  11   5   5       25.54       36.78     33.95 o
  13   5   5        5.69       45.65     29.68 o
  15   5   5       15.28       -0.93     30.42 o
 -38   0   6      311.27      260.74     35.44 o
 -36   0   6      143.19      179.00     67.06 o
 -34   0   6        5.86       43.15     31.61 o
 -32   0   6      438.91      439.91     65.15 o
 -30   0   6      107.90       83.33     34.07 o
 -28   0   6     9715.37     9250.60    813.20 o
 -26   0   6     5320.67     4808.53    300.64 o
 -24   0   6     2597.39     2898.75    144.78 o
 -22   0   6     2692.30     2830.82    284.70 o
 -20   0   6     7083.17     7065.32    642.70 o
 -18   0   6     9925.03     9984.75    601.28 o
 -16   0   6     5037.49     5174.84    247.36 o
 -14   0   6       76.22       88.90     27.37 o
 -12   0   6     3026.89     2839.85     39.15 o
 -10   0   6    60771.31    62776.63    842.14 o
  -8   0   6    13918.80    14817.03     79.93 o
  -6   0   6    11284.98    12806.08    105.82 o
  -4   0   6       15.70       30.21     31.26 o
  -2   0   6    33023.52    33478.17    341.27 o
   0   0   6    36476.58    36103.55    360.26 o
   2   0   6     6667.81     6198.97     45.77 o
   4   0   6     1343.62     1401.89     34.64 o
   6   0   6      140.25      112.32     24.52 o
   8   0   6    19235.03    18037.19    346.05 o
  10   0   6     9627.19     8466.94     78.76 o
  12   0   6    10321.61     9373.72    150.99 o
  14   0   6      103.88      102.05     25.06 o
  16   0   6      181.47      142.44     26.41 o
  18   0   6     3724.06     3512.93     75.36 o
  20   0   6     4209.92     4193.09     42.83 o
  22   0   6     3588.93     3517.78     85.61 o
  24   0   6       33.84       89.76     34.77 o
  26   0   6     1177.26     1053.70     94.87 o
  28   0   6      175.74      173.81     31.32 o
  30   0   6     1117.31     1202.03     35.76 o
  32   0   6      154.86      207.17     30.61 o
 -37   1   6       29.74       73.26     26.46 o
 -35   1   6       64.65       -6.65     26.04 o
 -33   1   6       48.28       86.72     28.11 o
 -31   1   6      454.27      521.51     34.39 o
 -29   1   6      487.49      522.60     47.55 o
 -27   1   6      833.74      771.43     25.50 o
 -25   1   6      192.90      127.58     25.80 o
 -23   1   6       86.96      123.26     23.46 o
 -21   1   6     8368.63     8050.44    332.59 o
 -19   1   6     3023.86     2863.01     90.21 o
 -17   1   6     4993.07     4987.25    118.75 o
 -15   1   6      902.81      994.03     27.76 o
 -13   1   6    13641.91    14627.77    211.90 o
 -11   1   6    16732.82    17019.45    211.70 o
  -9   1   6    10142.12    10257.14     92.06 o
  -7   1   6     7240.49     7591.78    115.93 o
  -5   1   6      213.51      254.89     21.95 o
  -3   1   6    19806.35    20286.44    379.08 o
  -1   1   6    13501.94    12615.10    200.28 o
   1   1   6    15525.68    14873.10    179.77 o
   3   1   6     3897.68     3599.61     39.15 o
   5   1   6     1212.60     1068.72     24.01 o
   7   1   6    10011.19     9947.98     66.62 o
   9   1   6    14164.03    13509.67    180.27 o
  11   1   6     9960.98     8868.57     89.00 o
  13   1   6     3336.07     3143.32     27.65 o
  15   1   6      423.79      428.40     19.18 o
  17   1   6     1685.96     1587.68     39.98 o
  19   1   6     4556.35     4496.12     63.56 o
  21   1   6     1569.18     1600.12     33.66 o
  23   1   6      522.14      607.04     23.23 o
  25   1   6       11.82       33.77     22.65 o
  27   1   6      300.73      289.48     21.64 o
  29   1   6      710.88      732.82     37.84 o
  31   1   6      203.34      265.22     23.65 o
 -36   2   6      158.74      135.30     24.80 o
 -34   2   6        3.38       12.04     20.97 o
 -32   2   6      163.91      240.42     24.66 o
 -30   2   6      332.83      369.55     30.89 o
 -28   2   6      700.73      668.74     62.80 o
 -26   2   6      336.30      299.24     27.13 o
 -24   2   6       21.25       18.21     23.86 o
 -22   2   6      738.51      705.04     30.41 o
 -20   2   6     4048.49     4056.17    136.94 o
 -18   2   6     4363.65     4354.33     94.30 o
 -16   2   6      750.48      770.39     26.01 o
 -14   2   6      317.75      317.47     26.53 o
 -12   2   6     3993.19     3897.09     94.01 o
 -10   2   6     7475.26     7114.89    155.21 o
  -8   2   6    20516.46    20911.85    341.17 o
  -6   2   6    10003.18    10634.65    148.75 o
  -4   2   6     6589.39     6965.92    193.86 o
  -2   2   6     5486.14     5227.21    113.99 o
   0   2   6    22779.26    21817.09    410.61 o
   2   2   6    26451.68    26329.74    367.30 o
   4   2   6      112.20       88.94     22.02 o
   6   2   6      582.07      657.11     24.73 o
   8   2   6     5735.94     5933.08    141.55 o
  10   2   6     6916.50     6665.30     75.99 o
  12   2   6     5587.53     5187.45     88.85 o
  14   2   6     2274.72     2041.73     45.87 o
  16   2   6     1046.87     1095.36     24.56 o
  18   2   6     1648.26     1617.59     86.69 o
  20   2   6     1996.83     2148.53     42.44 o
  22   2   6     1292.22     1218.22     35.39 o
  24   2   6        1.46       -4.70     25.42 o
  26   2   6       12.16       23.89     24.38 o
  28   2   6      380.17      414.27     31.26 o
  30   2   6      263.11      263.05     26.03 o
 -33   3   6       98.17      104.30     22.93 o
 -31   3   6       10.93        7.52     25.87 o
 -29   3   6      145.72      199.23     32.11 o
 -27   3   6      423.16      376.92     23.32 o
 -25   3   6       15.29       30.41     22.20 o
 -23   3   6       33.35       84.93     25.58 o
 -21   3   6       18.71       49.91     24.72 o
 -19   3   6     2712.45     2609.65     38.46 o
 -17   3   6      433.29      460.06     28.51 o
 -15   3   6      693.38      733.06     32.42 o
 -13   3   6       76.18       72.25     26.66 o
 -11   3   6     6088.69     6033.57    160.62 o
  -9   3   6     1427.34     1459.52     47.64 o
  -7   3   6     1127.56     1096.62     29.15 o
  -5   3   6       86.95       86.79     25.81 o
  -3   3   6      410.12      477.92     22.51 o
  -1   3   6     2626.42     2672.67     40.04 o
   1   3   6     5217.69     5011.24     79.93 o
   3   3   6     1526.63     1325.77     50.37 o
   5   3   6        7.59       -3.49     23.59 o
   7   3   6     1327.40     1651.54     41.49 o
   9   3   6     6415.86     6385.16    156.19 o
  11   3   6      527.25      478.02     27.47 o
  13   3   6     1163.79     1010.98     30.49 o
  15   3   6       25.56       70.40     26.52 o
  17   3   6     3463.74     3633.32     45.42 o
  19   3   6       46.02       98.53     30.58 o
  21   3   6      461.34      543.27     27.48 o
  23   3   6      282.58      292.91     26.02 o
  25   3   6      112.90      148.29     32.35 o
  27   3   6      217.42      248.67     28.98 o
 -28   4   6       61.58       85.99     27.27 o
 -26   4   6       13.24       36.93     28.56 o
 -24   4   6       18.26        5.13     27.33 o
 -22   4   6       68.23       76.12     26.07 o
 -20   4   6      208.09      218.92     23.27 o
 -18   4   6      263.50      274.49     23.50 o
 -16   4   6     1009.48      964.03     52.51 o
 -14   4   6       27.09       47.17     27.10 o
 -12   4   6      953.99      954.46     26.16 o
 -10   4   6       68.15      101.90     25.38 o
  -8   4   6     2814.91     2875.83     61.84 o
  -6   4   6     1492.36     1481.59     26.84 o
  -4   4   6       65.84       86.97     23.15 o
  -2   4   6      625.12      681.63     26.09 o
   0   4   6     2339.60     2373.07     46.50 o
   2   4   6     1660.80     1641.45     44.57 o
   4   4   6       39.42       80.15     31.14 o
   6   4   6      236.56      367.07     35.38 o
   8   4   6      263.63      352.07     28.33 o
  10   4   6     1256.46     1320.95     29.08 o
  12   4   6      417.07      351.47     28.37 o
  14   4   6       37.37       44.47     43.67 o
  16   4   6       53.90      184.62     31.96 o
  18   4   6      194.55      227.81     32.50 o
  20   4   6      455.99      510.53     74.10 o
  22   4   6       48.16       73.08     32.65 o
 -21   5   6        2.29       26.63     28.72 o
 -19   5   6       77.51       65.43     30.00 o
 -17   5   6      113.42      114.19     27.39 o
 -15   5   6       12.17       38.02     27.68 o
 -13   5   6      303.09      289.93     29.72 o
 -11   5   6      109.59      108.93     27.59 o
  -9   5   6       53.35       86.86     26.86 o
  -7   5   6      199.43      190.53     25.51 o
  -5   5   6        5.12       23.73     26.77 o
  -3   5   6       53.73       89.42     27.00 o
  -1   5   6      257.28      282.04     29.18 o
   1   5   6      160.78      145.56     29.52 o
   3   5   6      201.21      224.55     30.19 o
   5   5   6       32.40       42.67     29.25 o
   7   5   6      117.85       94.86     26.97 o
   9   5   6      285.55      298.37     40.69 o
  11   5   6      119.42       72.45     34.49 o
  13   5   6       30.25       -4.54     32.13 o
  15   5   6        0.13       50.69     31.25 o
 -37   1   7       14.24       57.10     54.38 o
 -35   1   7       15.64       17.93     28.12 o
 -33   1   7       19.71       68.65     28.16 o
 -31   1   7      140.08      163.20     28.34 o
 -29   1   7      248.54      210.00     24.74 o
 -27   1   7       31.06       86.33     25.83 o
 -25   1   7       36.72       57.21     25.24 o
 -23   1   7      196.65      239.61     25.95 o
 -21   1   7        9.94       79.06     25.13 o
 -19   1   7      150.01      119.19     21.46 o
 -17   1   7       12.51       27.79     23.04 o
 -15   1   7       20.89       68.71     23.30 o
 -13   1   7       29.52       21.71     22.73 o
 -11   1   7        1.46      -13.13     20.12 o
  -9   1   7      502.97      535.12     23.20 o
  -7   1   7       30.38       30.09     24.10 o
  -5   1   7     3207.49     3136.16     35.96 o
  -3   1   7        2.86        5.00     19.18 o
  -1   1   7     3903.80     4072.97     48.07 o
   1   1   7     6572.15     6642.86    137.91 o
   3   1   7       74.13       65.67     18.27 o
   5   1   7      132.62      140.60     19.91 o
   7   1   7     6589.77     6530.47     49.07 o
   9   1   7     1643.53     1605.91     21.45 o
  11   1   7      125.60      133.60     18.74 o
  13   1   7        1.03       21.21     18.28 o
  15   1   7      375.01      423.80     21.34 o
  17   1   7      256.21      290.33     20.07 o
  19   1   7      101.40      117.03     23.69 o
  21   1   7        2.19       56.02     21.94 o
  23   1   7        3.58      -15.18     22.78 o
  25   1   7        4.47       36.11     24.96 o
  27   1   7        7.84       11.01     25.85 o
  29   1   7        0.00       13.57     24.58 o
  31   1   7        6.73       18.43     25.15 o
 -36   2   7        4.05       46.29     24.37 o
 -34   2   7        2.36       18.19     28.70 o
 -32   2   7       25.97       67.46     41.16 o
 -30   2   7        2.57       21.76     27.17 o
 -28   2   7       37.93       92.95     32.46 o
 -26   2   7      112.05      151.38     30.14 o
 -24   2   7       60.90       15.75     27.10 o
 -22   2   7       17.53       27.47     26.86 o
 -20   2   7        4.71       33.71     24.26 o
 -18   2   7      161.54      148.81     26.69 o
 -16   2   7      183.13      203.85     26.57 o
 -14   2   7      248.47      229.57     20.89 o
 -12   2   7     1478.09     1325.16     29.12 o
 -10   2   7      384.50      458.86     24.24 o
  -8   2   7     5526.73     6108.56     91.34 o
  -6   2   7     3645.03     3779.95     40.95 o
  -4   2   7     9046.27     8858.34    210.15 o
  -2   2   7     6330.35     6889.02    154.21 o
   0   2   7     1873.52     1925.92     50.54 o
   2   2   7        2.64       14.89     20.93 o
   4   2   7      994.71      962.26     24.47 o
   6   2   7      484.08      485.42     21.85 o
   8   2   7      250.09      272.67     21.49 o
  10   2   7      117.32      115.07     22.95 o
  12   2   7     3842.51     3516.33     30.58 o
  14   2   7      156.29      152.18     20.42 o
  16   2   7      455.38      397.45     21.00 o
  18   2   7       30.31       51.27     20.61 o
  20   2   7        4.07        8.43     25.33 o
  22   2   7       23.38       40.54     23.79 o
  24   2   7      288.47      330.76     23.41 o
  26   2   7        3.13      -18.53     23.61 o
  28   2   7        0.13       -5.32     25.93 o
 -33   3   7        3.46       37.57     25.69 o
 -31   3   7        4.41        2.41     25.66 o
 -29   3   7        7.84       36.90     22.95 o
 -27   3   7       74.15      133.04     29.69 o
 -25   3   7       15.09       32.68     23.74 o
 -23   3   7       54.94       26.94     23.17 o
 -21   3   7       46.22        4.16     27.84 o
 -19   3   7       69.94       44.68     30.94 o
 -17   3   7       32.05       40.01     24.65 o
 -15   3   7       59.61       79.40     27.30 o
 -13   3   7       22.94       11.88     25.06 o
 -11   3   7     1054.24      996.64     26.26 o
  -9   3   7       34.59       44.12     22.22 o
  -7   3   7       57.24       68.94     20.78 o
  -5   3   7      228.37      242.35     24.97 o
  -3   3   7      203.51      190.94     20.51 o
  -1   3   7       33.53       64.20     22.99 o
   1   3   7       10.49       -4.23     20.29 o
   3   3   7       48.00       68.18     23.55 o
   5   3   7      755.39      781.70     27.53 o
   7   3   7       92.21      124.84     35.42 o
   9   3   7       88.37       72.22     24.30 o
  11   3   7       48.56       64.25     39.79 o
  13   3   7      106.33      133.57     27.30 o
  15   3   7       71.75      110.06     27.45 o
  17   3   7      136.39      138.47     27.72 o
  19   3   7      417.14      374.41     36.13 o
  21   3   7       13.99       57.28     26.99 o
  23   3   7        2.33       12.80     28.52 o
  25   3   7      261.37      255.15     30.09 o
 -28   4   7        5.13       27.96     23.28 o
 -26   4   7       10.70       29.57     25.85 o
 -24   4   7        8.98       12.31     28.09 o
 -22   4   7        5.26       -9.69     24.96 o
 -20   4   7        0.68       75.45     26.56 o
 -18   4   7       10.47       15.01     22.22 o
 -16   4   7      614.28      610.48     27.66 o
 -14   4   7       20.21       43.73     25.55 o
 -12   4   7       36.81       59.61     25.42 o
 -10   4   7      129.47      147.40     23.94 o
  -8   4   7      544.71      512.30     23.06 o
  -6   4   7      381.19      402.17     24.92 o
  -4   4   7        3.32       36.64     23.29 o
  -2   4   7       42.63       66.12     24.89 o
   0   4   7      102.00      128.76     26.05 o
   2   4   7       61.87       78.08     35.71 o
   4   4   7     1196.59     1174.86     32.59 o
   6   4   7      119.11      196.12     30.94 o
   8   4   7       85.65       56.43     27.50 o
  10   4   7       71.27       60.51     25.02 o
  12   4   7        8.22       49.76     57.20 o
  14   4   7      243.15      276.62     48.64 o
  16   4   7      276.97      281.69     58.48 o
  18   4   7        1.02       14.67     46.75 o
  20   4   7       13.47      146.50     33.43 o
 -19   5   7        1.73       13.74     26.96 o
 -17   5   7        3.05      -21.50     27.16 o
 -15   5   7       26.98       45.47     25.90 o
 -13   5   7       49.99       75.93     27.99 o
 -11   5   7       64.17       35.02     27.38 o
  -9   5   7       18.00        6.79     25.77 o
  -7   5   7       69.12       58.33     27.28 o
  -5   5   7      118.55      111.64     27.24 o
  -3   5   7       83.18       80.89     25.37 o
  -1   5   7      172.81      138.04     29.85 o
   1   5   7       32.77       73.39     29.83 o
   3   5   7        3.09        8.78     32.92 o
   5   5   7       96.20       96.25     25.35 o
   7   5   7        1.29      -27.27     26.05 o
   9   5   7        2.48       24.92     30.33 o
  11   5   7        1.32       37.31     47.35 o
  13   5   7        3.93       70.06     34.94 o
 -38   0   8       22.13       76.51    123.46 o
 -36   0   8       36.99       26.13     45.25 o
 -34   0   8        4.44       20.46     56.32 o
 -32   0   8      388.57      431.20     65.41 o
 -30   0   8       12.97       -8.10     53.80 o
 -28   0   8        3.77       28.36     29.96 o
 -26   0   8       73.58       68.58     41.30 o
 -24   0   8     2033.61     1935.89    172.67 o
 -22   0   8     2215.05     2193.53    191.21 o
 -20   0   8     5668.00     5838.68    266.94 o
 -18   0   8     5825.15     6663.86    357.30 o
 -16   0   8     1006.70      869.85     34.05 o
 -14   0   8      171.51      137.46     37.68 o
 -12   0   8    22199.75    23360.23    490.73 o
 -10   0   8     5186.57     5543.15     51.10 o
  -8   0   8       29.74       43.51     22.92 o
  -6   0   8     4837.57     4415.33     73.76 o
  -4   0   8     9395.40     9285.75    134.08 o
  -2   0   8    43943.93    45066.17    707.86 o
   0   0   8     7443.51     7459.02    130.61 o
   2   0   8      424.71      408.10     27.79 o
   4   0   8     8281.42     8089.25    185.16 o
   6   0   8    17569.75    16321.39    207.36 o
   8   0   8    19982.63    19302.40    261.96 o
  10   0   8     2324.21     2098.68     62.43 o
  12   0   8      884.91      915.86     27.94 o
  14   0   8     2550.08     2212.07     68.13 o
  16   0   8     6021.45     5640.03    176.28 o
  18   0   8     3011.41     2903.74    137.68 o
  20   0   8      331.56      472.95     34.86 o
  22   0   8      713.52      665.31     32.31 o
  24   0   8       13.96       54.92     30.90 o
  26   0   8      790.56      843.54     41.66 o
  28   0   8      676.08      680.32     34.87 o
  30   0   8       21.96       41.46     33.68 o
 -37   1   8        1.94       18.32     34.54 o
 -35   1   8       73.11      132.38     29.31 o
 -33   1   8      872.20      800.55     84.26 o
 -31   1   8      887.18      763.50     74.62 o
 -29   1   8      218.54      281.72     25.05 o
 -27   1   8      235.02      194.45     29.18 o
 -25   1   8      721.79      745.26     44.97 o
 -23   1   8     4821.25     4622.12    217.32 o
 -21   1   8     2006.98     1877.37     74.41 o
 -19   1   8     1635.08     1577.06     29.17 o
 -17   1   8      434.33      402.63     24.45 o
 -15   1   8     2161.00     2119.74     28.08 o
 -13   1   8    11073.50    10989.88    152.41 o
 -11   1   8    14558.06    15197.54    148.99 o
  -9   1   8     4951.87     5233.52     64.24 o
  -7   1   8      263.14      200.75     18.95 o
  -5   1   8     8968.88     8572.07    102.13 o
  -3   1   8    65983.46    68568.34    972.18 o
  -1   1   8     7284.42     7048.75     57.20 o
   1   1   8      456.56      619.13     18.95 o
   3   1   8      370.22      365.36     17.64 o
   5   1   8     8584.08     8160.71    115.99 o
   7   1   8     6800.02     6126.06     79.67 o
   9   1   8    20900.58    20279.29    204.65 o
  11   1   8      743.74      706.89     19.72 o
  13   1   8     4667.28     4664.32     79.85 o
  15   1   8     4827.98     4491.46     80.54 o
  17   1   8     3503.74     3360.33     77.67 o
  19   1   8     1488.46     1450.93     35.19 o
  21   1   8       46.94       45.78     24.65 o
  23   1   8      178.50      215.02     20.84 o
  25   1   8      750.11      799.76     23.41 o
  27   1   8      812.31      823.91     26.52 o
  29   1   8       72.62      113.57     23.24 o
 -36   2   8       20.95       32.35     24.33 o
 -34   2   8       95.97      127.20     29.54 o
 -32   2   8      206.35      200.15     28.58 o
 -30   2   8      253.63      249.53     23.81 o
 -28   2   8       32.58       99.85     26.91 o
 -26   2   8        8.65       38.13     27.08 o
 -24   2   8     1031.24      984.04     26.27 o
 -22   2   8     2455.70     2417.93     42.76 o
 -20   2   8      961.52      904.65     28.67 o
 -18   2   8      314.43      314.64     22.78 o
 -16   2   8      722.51      702.56     23.76 o
 -14   2   8     2991.79     3010.46     43.04 o
 -12   2   8     6833.46     6691.99    100.41 o
 -10   2   8     1883.53     1871.95     49.87 o
  -8   2   8     2354.59     2495.39     35.28 o
  -6   2   8     1136.00     1174.22     20.42 o
  -4   2   8     1635.97     1491.87     32.07 o
  -2   2   8    21436.07    21426.31    389.99 o
   0   2   8      936.16      751.30     22.98 o
   2   2   8      595.31      707.15     27.96 o
   4   2   8     1958.88     2042.69     27.78 o
   6   2   8     2673.80     2517.33     34.91 o
   8   2   8     7049.64     6455.40    163.91 o
  10   2   8     2067.19     1862.79     42.42 o
  12   2   8     3240.76     3470.58     53.68 o
  14   2   8      592.63      738.50     23.96 o
  16   2   8      614.46      619.11     26.36 o
  18   2   8     2535.65     2485.19     46.03 o
  20   2   8      140.94      155.29     26.42 o
  22   2   8      115.45      125.02     23.49 o
  24   2   8      403.45      456.50     23.74 o
  26   2   8      337.74      421.63     27.61 o
  28   2   8      186.65      227.18     25.60 o
 -33   3   8      118.91      115.90     26.57 o
 -31   3   8      192.44      194.89     32.74 o
 -29   3   8      120.89      100.15     24.85 o
 -27   3   8       48.71       34.45     26.32 o
 -25   3   8      258.26      245.11     32.82 o
 -23   3   8     1673.61     1433.44     33.94 o
 -21   3   8      222.56      213.96     28.14 o
 -19   3   8      149.70      164.11     25.08 o
 -17   3   8      688.37      733.62     33.71 o
 -15   3   8      651.93      698.07     26.28 o
 -13   3   8     8044.18     7843.67    139.19 o
 -11   3   8     5164.59     5119.06    126.60 o
  -9   3   8      299.77      316.33     24.88 o
  -7   3   8     1565.92     1529.52     23.30 o
  -5   3   8     1948.27     1977.23     34.65 o
  -3   3   8     2842.44     2881.00     52.24 o
  -1   3   8     3647.83     3488.18     48.14 o
   1   3   8     1006.59      856.69     26.18 o
   3   3   8      803.06      984.90     29.90 o
   5   3   8     2986.92     3233.66    103.72 o
   7   3   8     3408.74     3275.60     42.29 o
   9   3   8      785.13      662.84     31.24 o
  11   3   8       20.45       39.86     24.99 o
  13   3   8        4.32       24.51     24.26 o
  15   3   8      144.15      217.93     28.72 o
  17   3   8     1907.88     1635.90    140.09 o
  19   3   8     1023.56      843.86     89.59 o
  21   3   8       54.89       62.93     33.27 o
  23   3   8      535.57      592.04     28.21 o
  25   3   8      121.57      123.58     27.71 o
 -28   4   8        2.79       19.80     24.79 o
 -26   4   8        1.17       -8.41     24.49 o
 -24   4   8       45.26       54.66     25.89 o
 -22   4   8      273.88      320.95     28.87 o
 -20   4   8       83.46      111.97     25.10 o
 -18   4   8       87.36      111.51     26.59 o
 -16   4   8      407.11      404.48     25.47 o
 -14   4   8      545.48      541.34     24.84 o
 -12   4   8      574.83      566.40     25.36 o
 -10   4   8       89.52      121.38     23.53 o
  -8   4   8      239.90      282.50     24.34 o
  -6   4   8       23.73       37.86     23.32 o
  -4   4   8      415.31      467.96     22.87 o
  -2   4   8      888.54      894.77     26.22 o
   0   4   8      514.57      445.12     23.73 o
   2   4   8       29.06       22.04     26.08 o
   4   4   8      141.05      209.51     28.13 o
   6   4   8      738.63      862.38     42.00 o
   8   4   8      667.23      606.47     33.89 o
  10   4   8       88.18       58.50     28.36 o
  12   4   8       91.55      146.18     29.09 o
  14   4   8       12.96       14.97     28.98 o
  16   4   8       35.92       36.73     30.55 o
  18   4   8      493.50      401.74     28.64 o
  20   4   8       31.75       44.13     33.66 o
 -19   5   8       46.42       56.65     28.43 o
 -17   5   8        4.95       -5.79     28.98 o
 -15   5   8       22.46       45.51     28.48 o
 -13   5   8       73.21       88.63     29.13 o
 -11   5   8      351.09      290.94     28.69 o
  -9   5   8       17.47       31.66     25.39 o
  -7   5   8        3.83       12.94     25.89 o
  -5   5   8      118.12      138.14     27.41 o
  -3   5   8      204.90      197.18     27.45 o
  -1   5   8      130.94      155.94     30.01 o
   1   5   8        0.68       36.47     32.86 o
   3   5   8       28.36       59.10     33.29 o
   5   5   8       17.05       49.75     27.48 o
   7   5   8      128.80      159.55     27.91 o
   9   5   8       85.91      108.41     37.56 o
  11   5   8       21.85       36.65     34.47 o
 -37   1   9        9.69       55.20     29.37 o
 -35   1   9        1.65        7.52     28.16 o
 -33   1   9      287.48      177.57     34.21 o
 -31   1   9       50.98       59.14     23.52 o
 -29   1   9     1129.13     1099.59     56.55 o
 -27   1   9       83.73      107.10     21.93 o
 -25   1   9        5.40       11.19     22.07 o
 -23   1   9      245.59      211.35     25.69 o
 -21   1   9       48.61       72.22     26.43 o
 -19   1   9      269.21      319.63     23.52 o
 -17   1   9      407.84      430.49     26.96 o
 -15   1   9     1214.71     1236.43     31.65 o
 -13   1   9     1244.99     1455.90     26.63 o
 -11   1   9        1.03       25.95     21.61 o
  -9   1   9       69.59       86.63     23.18 o
  -7   1   9      298.10      270.86     20.85 o
  -5   1   9      453.64      512.60     19.34 o
  -3   1   9     2321.75     2620.56     43.56 o
  -1   1   9      505.86      662.24     18.47 o
   1   1   9     2081.62     2420.68     22.57 o
   3   1   9     2822.34     2940.16     33.68 o
   5   1   9      636.21      565.48     18.76 o
   7   1   9       21.70       15.97     18.86 o
   9   1   9       11.65       19.80     17.47 o
  11   1   9      111.01       99.61     19.70 o
  13   1   9       10.52       32.76     19.55 o
  15   1   9       34.63       56.43     19.99 o
  17   1   9       31.35       51.86     21.28 o
  19   1   9        0.51       29.46     21.03 o
  21   1   9      114.29      138.28     25.17 o
  23   1   9        1.72       24.44     23.64 o
  25   1   9        5.21       22.19     21.33 o
  27   1   9       16.74        9.22     22.92 o
 -36   2   9       13.09       62.02     33.16 o
 -34   2   9        0.14       76.01     32.23 o
 -32   2   9       78.33       85.59     25.61 o
 -30   2   9       45.26       49.07     24.67 o
 -28   2   9      455.18      413.99     45.57 o
 -26   2   9      425.18      315.65     23.77 o
 -24   2   9      871.27      914.00     41.18 o
 -22   2   9        2.55       21.00     25.10 o
 -20   2   9        1.12       20.03     22.97 o
 -18   2   9       33.32       34.13     26.45 o
 -16   2   9       58.30       63.24     23.87 o
 -14   2   9      514.41      486.22     25.18 o
 -12   2   9      318.59      343.84     24.57 o
 -10   2   9     2855.06     2838.01     41.45 o
  -8   2   9     1736.78     1803.46     36.08 o
  -6   2   9     4343.32     4719.84     72.78 o
  -4   2   9      345.30      332.56     19.43 o
  -2   2   9     1495.96     1896.35     37.75 o
   0   2   9        7.20       37.82     22.10 o
   2   2   9     4201.20     4211.99     51.28 o
   4   2   9       26.70       27.38     19.97 o
   6   2   9       10.49       28.61     20.71 o
   8   2   9      956.65      805.39     22.11 o
  10   2   9      423.68      385.06     21.12 o
  12   2   9     1499.14     1360.66     31.22 o
  14   2   9     1431.02     1487.16     31.86 o
  16   2   9      220.87      256.50     21.90 o
  18   2   9       53.06       -1.53     21.46 o
  20   2   9      142.28      139.77     21.19 o
  22   2   9      110.61      111.01     26.78 o
  24   2   9        8.99       53.64     26.68 o
  26   2   9        0.52       30.46     27.87 o
 -33   3   9        6.21       26.67     26.17 o
 -31   3   9        4.64       72.99     33.07 o
 -29   3   9       28.99       30.83     25.99 o
 -27   3   9        2.05       44.73     26.01 o
 -25   3   9       23.88       13.09     21.07 o
 -23   3   9       11.59       70.87     28.33 o
 -21   3   9      335.80      360.76     24.38 o
 -19   3   9        2.56       10.76     25.11 o
 -17   3   9        4.31       28.43     23.49 o
 -15   3   9     1217.73     1080.40     32.13 o
 -13   3   9      910.82     1009.69     32.19 o
 -11   3   9      675.95      675.18     26.29 o
  -9   3   9       80.24       50.05     19.51 o
  -7   3   9      265.93      262.20     21.69 o
  -5   3   9       27.68       27.55     22.48 o
  -3   3   9      112.51       99.43     21.79 o
  -1   3   9      670.82      605.49     24.58 o
   1   3   9       21.50       25.03     24.16 o
   3   3   9      775.93      865.92     25.36 o
   5   3   9      120.90      181.80     24.66 o
   7   3   9      114.54       73.07     26.91 o
   9   3   9      218.34      193.10     23.81 o
  11   3   9      148.43      216.21     26.98 o
  13   3   9      284.38      312.96     27.58 o
  15   3   9        1.25        6.03     38.62 o
  17   3   9        9.28       -6.43     30.09 o
  19   3   9       16.82      -10.87     33.01 o
  21   3   9      198.59      273.44     35.28 o
  23   3   9       26.38       70.43     34.08 o
 -28   4   9        4.17        8.83     24.92 o
 -26   4   9        1.16       28.56     24.26 o
 -24   4   9       80.98       32.74     24.27 o
 -22   4   9       17.57       13.52     23.76 o
 -20   4   9       50.55       40.90     27.31 o
 -18   4   9      124.01      126.12     24.84 o
 -16   4   9      114.58      146.06     26.44 o
 -14   4   9       15.66       31.81     24.70 o
 -12   4   9        0.30        2.43     23.86 o
 -10   4   9      124.28      115.05     20.94 o
  -8   4   9      175.75      159.49     23.05 o
  -6   4   9      325.51      334.87     22.37 o
  -4   4   9      219.09      220.04     20.96 o
  -2   4   9      146.13      134.85     22.67 o
   0   4   9      579.50      496.75     28.11 o
   2   4   9       81.30       54.04     30.86 o
   4   4   9        6.47       16.79     30.70 o
   6   4   9      122.54      105.47     35.67 o
   8   4   9        1.35      -38.57     25.79 o
  10   4   9      199.49      224.94     24.18 o
  12   4   9      306.07      384.69     26.46 o
  14   4   9       47.44       87.80     32.72 o
  16   4   9        4.93       26.75     27.54 o
  18   4   9        0.65       77.06     47.41 o
 -19   5   9        1.88      -18.21     27.64 o
 -17   5   9       12.39       21.74     29.13 o
 -15   5   9        1.52       22.39     29.37 o
 -13   5   9       13.21       26.82     28.54 o
 -11   5   9        0.31       -4.17     28.24 o
  -9   5   9       69.77       67.36     27.20 o
  -7   5   9      111.06      121.94     25.34 o
  -5   5   9       24.52       24.89     26.87 o
  -3   5   9        4.15       18.80     26.11 o
  -1   5   9       77.84       82.69     30.35 o
   1   5   9       50.11       55.13     33.45 o
   3   5   9       26.13       69.20     27.97 o
   5   5   9       95.30      157.63     30.43 o
   7   5   9       43.05       35.07     33.93 o
   9   5   9       62.57       82.17     28.24 o
 -38   0  10        1.95       63.67     46.00 o
 -36   0  10       88.86      128.78     45.50 o
 -34   0  10      736.71      608.36     77.98 o
 -32   0  10       77.92       41.58     42.51 o
 -30   0  10        0.35       83.81     36.27 o
 -28   0  10     1320.14     1360.11    132.73 o
 -26   0  10     1497.87     1516.55    180.99 o
 -24   0  10     3327.40     3159.39    257.06 o
 -22   0  10       90.65      106.97     32.87 o
 -20   0  10      441.43      413.58     38.90 o
 -18   0  10      147.51      125.80     38.78 o
 -16   0  10    18364.33    18923.25    600.16 o
 -14   0  10    11670.20    12743.97    196.85 o
 -12   0  10      338.24      403.16     33.88 o
 -10   0  10     6152.82     5963.12     83.53 o
  -8   0  10     7162.13     7302.75     57.80 o
  -6   0  10    17135.01    17178.20    126.88 o
  -4   0  10     1303.85     1267.09     31.26 o
  -2   0  10      234.77      291.63     24.56 o
   0   0  10     2395.08     2302.29     38.54 o
   2   0  10    13147.54    12245.59    219.03 o
   4   0  10     3518.74     3171.04     70.36 o
   6   0  10     6743.91     6738.50    212.42 o
   8   0  10      115.93      108.89     28.93 o
  10   0  10     2549.52     2444.24     73.92 o
  12   0  10     5682.65     5341.31    176.95 o
  14   0  10     2136.60     1941.25     82.89 o
  16   0  10     1359.05     1261.34     63.10 o
  18   0  10        0.46        4.35     30.19 o
  20   0  10      527.13      493.55     31.79 o
  22   0  10     1234.77     1302.53     82.54 o
  24   0  10      660.25      789.80     53.18 o
  26   0  10      258.73      301.36     46.19 o
  28   0  10       14.85       23.19     33.55 o
 -37   1  10       55.25      106.91     29.75 o
 -35   1  10      218.30      218.40     36.77 o
 -33   1  10        8.06       34.91     31.44 o
 -31   1  10      202.32      181.54     27.06 o
 -29   1  10      297.65      214.85     31.14 o
 -27   1  10     1990.28     2003.82    127.33 o
 -25   1  10     2206.70     2058.48     79.88 o
 -23   1  10      694.34      683.33     32.24 o
 -21   1  10       99.62      103.75     22.42 o
 -19   1  10      620.17      603.56     23.28 o
 -17   1  10     3324.51     3324.68     50.84 o
 -15   1  10     2498.39     2535.97     53.81 o
 -13   1  10     4999.33     5180.00     32.04 o
 -11   1  10       68.17      135.40     23.86 o
  -9   1  10     5043.80     4694.53     63.80 o
  -7   1  10     6381.75     6294.40     64.71 o
  -5   1  10    13775.81    13784.54    158.88 o
  -3   1  10     1217.76     1072.79     20.33 o
  -1   1  10        5.25       33.06     18.91 o
   1   1  10     3682.70     3472.60     56.14 o
   3   1  10     7607.76     7331.35    110.88 o
   5   1  10     9079.61     8632.57    144.43 o
   7   1  10      451.58      413.52     18.39 o
   9   1  10      184.40      217.23     17.98 o
  11   1  10     1189.64     1199.36     24.23 o
  13   1  10     4294.22     4128.97     88.29 o
  15   1  10     1324.66     1336.65     29.06 o
  17   1  10      266.72      265.69     21.52 o
  19   1  10       12.00       19.85     21.95 o
  21   1  10      408.53      425.50     26.45 o
  23   1  10     1369.83     1428.04     25.50 o
  25   1  10      197.71      239.49     25.00 o
  27   1  10       53.38      105.38     23.95 o
 -36   2  10      119.15       93.65     33.69 o
 -34   2  10       17.61       33.65     39.52 o
 -32   2  10        2.18        1.76     23.50 o
 -30   2  10        3.80      -29.12     21.92 o
 -28   2  10      425.78      399.58     24.48 o
 -26   2  10      489.84      493.31     30.27 o
 -24   2  10      285.48      346.79     25.77 o
 -22   2  10      338.18      375.77     23.61 o
 -20   2  10      550.22      557.10     23.53 o
 -18   2  10     1200.58     1266.34     30.44 o
 -16   2  10     3349.32     3300.20     29.07 o
 -14   2  10     4088.20     4055.60     70.12 o
 -12   2  10       21.15        4.54     19.56 o
 -10   2  10      562.74      505.04     27.66 o
  -8   2  10     6667.76     6924.89    103.32 o
  -6   2  10    10239.31    10611.70    125.11 o
  -4   2  10     3446.47     3363.80     48.44 o
  -2   2  10       63.14       59.04     19.68 o
   0   2  10     2865.64     3043.67     50.22 o
   2   2  10     1615.57     1529.50     22.94 o
   4   2  10     7704.53     7569.80    140.36 o
   6   2  10     6953.22     6497.78    110.95 o
   8   2  10      187.75      282.35     22.24 o
  10   2  10      311.04      398.67     21.18 o
  12   2  10     2160.51     2167.30     47.95 o
  14   2  10     4296.44     4106.25    141.38 o
  16   2  10      619.13      609.59     26.02 o
  18   2  10        4.93       14.44     21.47 o
  20   2  10      338.12      334.29     22.46 o
  22   2  10      243.04      326.88     26.97 o
  24   2  10      371.26      427.57     27.13 o
 -31   3  10       16.70       27.40     27.44 o
 -29   3  10       70.72       62.33     27.48 o
 -27   3  10      158.54      139.16     24.54 o
 -25   3  10       49.28       90.17     26.28 o
 -23   3  10      285.64      238.72     23.35 o
 -21   3  10      186.59      197.46     23.66 o
 -19   3  10        4.49       20.02     25.56 o
 -17   3  10      893.45      846.58     34.84 o
 -15   3  10     3729.92     3659.55     53.82 o
 -13   3  10      854.81      893.73     29.28 o
 -11   3  10      226.62      211.42     27.51 o
  -9   3  10     2116.68     2125.75     46.01 o
  -7   3  10     5024.83     5157.91     92.97 o
  -5   3  10     1521.70     1471.02     37.74 o
  -3   3  10     1663.36     1610.67     28.72 o
  -1   3  10      305.72      263.84     21.11 o
   1   3  10     2516.27     2699.89     35.66 o
   3   3  10     1784.75     1874.70     29.44 o
   5   3  10     1021.23      920.45     29.77 o
   7   3  10      431.46      363.22     25.21 o
   9   3  10       96.29      209.58     27.50 o
  11   3  10      296.25      426.49     31.57 o
  13   3  10     1066.29     1022.57     68.62 o
  15   3  10      552.53      480.90     33.49 o
  17   3  10      118.15      109.77     25.70 o
  19   3  10       47.18       85.88     27.88 o
  21   3  10      521.49      520.63     44.92 o
 -26   4  10       46.14       74.91     26.39 o
 -24   4  10       49.98       52.63     28.14 o
 -22   4  10       74.53       61.18     30.00 o
 -20   4  10        1.32        5.86     25.34 o
 -18   4  10      200.04      207.68     27.28 o
 -16   4  10      213.61      240.09     33.11 o
 -14   4  10      612.28      620.17     33.59 o
 -12   4  10       73.33       79.73     31.97 o
 -10   4  10       89.53      107.72     24.16 o
  -8   4  10      368.81      404.10     25.27 o
  -6   4  10      403.38      436.00     24.76 o
  -4   4  10      988.30      917.34     23.40 o
  -2   4  10       44.42       32.08     23.01 o
   0   4  10      157.44      214.19     23.18 o
   2   4  10      268.61      286.47     31.60 o
   4   4  10      885.81      880.42     33.39 o
   6   4  10      512.04      472.74     33.01 o
   8   4  10        4.69        7.57     25.54 o
  10   4  10       86.74      139.39     31.89 o
  12   4  10      186.63      273.37     41.17 o
  14   4  10      996.15      898.88     46.02 o
  16   4  10        8.59      -12.39     27.77 o
 -17   5  10       14.76       28.15     29.51 o
 -15   5  10       80.43       90.23     27.25 o
 -13   5  10        9.47       30.31     28.61 o
 -11   5  10        1.12       25.62     28.33 o
  -9   5  10        4.12        2.92     25.01 o
  -7   5  10      112.81      111.46     28.21 o
  -5   5  10      129.54      111.06     22.18 o
  -3   5  10      138.70      125.91     26.71 o
  -1   5  10       17.84       38.29     27.85 o
   1   5  10      114.38      185.01     34.16 o
   3   5  10      316.38      324.49     34.57 o
   5   5  10       42.53       21.47     28.52 o
   7   5  10       36.91       75.11     38.72 o
 -37   1  11       19.67       23.64     27.51 o
 -35   1  11       27.72       68.46     32.04 o
 -33   1  11       37.49       68.01     27.59 o
 -31   1  11      215.03      233.95     47.17 o
 -29   1  11        6.05       14.40     26.85 o
 -27   1  11       14.17       17.84     32.29 o
 -25   1  11       55.69       59.58     26.52 o
 -23   1  11      272.94      332.45     26.63 o
 -21   1  11       85.31      100.56     24.04 o
 -19   1  11      238.07      303.07     25.49 o
 -17   1  11      203.70      195.37     19.88 o
 -15   1  11       41.04       95.09     23.60 o
 -13   1  11       72.85       86.60     23.86 o
 -11   1  11       60.63       48.02     21.91 o
  -9   1  11       34.57       45.83     18.50 o
  -7   1  11       63.10       77.66     19.68 o
  -5   1  11      342.62      366.07     20.50 o
  -3   1  11      231.22      224.68     18.35 o
  -1   1  11      929.41      932.58     18.97 o
   1   1  11      287.56      321.36     18.76 o
   3   1  11        6.13       10.16     17.73 o
   5   1  11      427.60      429.54     21.38 o
   7   1  11       11.45       37.34     19.15 o
   9   1  11     1035.13     1022.13     19.51 o
  11   1  11      917.41      971.27     32.58 o
  13   1  11     1029.56      932.04     23.62 o
  15   1  11        2.28       32.47     19.91 o
  17   1  11       32.58       41.52     19.06 o
  19   1  11        0.95       25.35     21.73 o
  21   1  11       92.87      134.88     21.13 o
  23   1  11       21.48       66.94     28.95 o
  25   1  11      111.03      113.76     25.08 o
 -34   2  11      111.22      100.49     24.84 o
 -32   2  11       26.12       63.56     22.08 o
 -30   2  11       73.80       44.10     26.61 o
 -28   2  11        0.12       21.08     25.76 o
 -26   2  11      238.18      317.94     37.42 o
 -24   2  11      213.05      184.87     25.37 o
 -22   2  11      152.44      193.69     27.82 o
 -20   2  11       38.83       -1.42     24.82 o
 -18   2  11        0.47       50.06     20.41 o
 -16   2  11      122.75      117.09     22.14 o
 -14   2  11        1.43       12.93     22.13 o
 -12   2  11      629.45      615.13     25.23 o
 -10   2  11       18.96       -0.15     18.73 o
  -8   2  11      621.97      609.93     21.76 o
  -6   2  11      104.77      130.69     19.94 o
  -4   2  11       20.35       37.06     18.86 o
  -2   2  11      141.27      117.83     21.99 o
   0   2  11     1243.20     1278.12     33.90 o
   2   2  11       13.42       10.28     20.23 o
   4   2  11      271.31      336.81     19.78 o
   6   2  11     1473.96     1390.44     36.23 o
   8   2  11      868.69      845.02     28.78 o
  10   2  11       20.77       10.57     19.89 o
  12   2  11       63.78       59.18     20.91 o
  14   2  11       12.54       26.07     20.23 o
  16   2  11      319.10      318.77     22.53 o
  18   2  11       79.43       77.52     21.64 o
  20   2  11        0.61       13.26     21.63 o
  22   2  11       36.58       63.76     30.39 o
  24   2  11      208.75      205.26     28.56 o
 -31   3  11        5.83       26.95     27.57 o
 -29   3  11       30.55       53.67     27.36 o
 -27   3  11        5.15       12.55     22.92 o
 -25   3  11       26.97       43.60     23.15 o
 -23   3  11       27.89       54.07     28.72 o
 -21   3  11       11.79       13.94     23.96 o
 -19   3  11      588.50      506.99     29.46 o
 -17   3  11      125.91       95.58     25.73 o
 -15   3  11      240.13      313.70     26.20 o
 -13   3  11       61.02       86.43     25.03 o
 -11   3  11        8.18       33.86     20.13 o
  -9   3  11      332.85      286.24     25.35 o
  -7   3  11     1171.95     1145.43     27.00 o
  -5   3  11     1343.68     1323.16     22.99 o
  -3   3  11       99.15      113.21     23.71 o
  -1   3  11       10.89       -4.60     22.85 o
   1   3  11      770.84      704.94     21.03 o
   3   3  11       19.44       58.93     23.83 o
   5   3  11      295.42      246.89     25.00 o
   7   3  11      260.75      273.45     21.53 o
   9   3  11      102.35      147.01     23.96 o
  11   3  11       36.59       60.14     25.97 o
  13   3  11        6.08        3.52     24.53 o
  15   3  11       81.09       98.29     25.08 o
  17   3  11      135.78      121.44     25.24 o
  19   3  11        3.86       17.46     25.39 o
  21   3  11       22.66       34.65     35.91 o
 -26   4  11        2.30       77.95     28.70 o
 -24   4  11       53.34       88.16     24.94 o
 -22   4  11       13.12       36.00     34.40 o
 -20   4  11       48.56       25.56     27.09 o
 -18   4  11       39.18       31.45     33.27 o
 -16   4  11      206.04      223.88     27.59 o
 -14   4  11       34.45       83.45     29.18 o
 -12   4  11      141.49      159.44     26.57 o
 -10   4  11       13.33       57.68     25.89 o
  -8   4  11        0.52       27.57     25.07 o
  -6   4  11        2.79      -27.18     21.57 o
  -4   4  11      559.97      489.01     25.31 o
  -2   4  11      163.87      220.15     21.88 o
   0   4  11       41.77       99.86     24.78 o
   2   4  11       32.37       91.90     32.44 o
   4   4  11       64.68       17.49     26.91 o
   6   4  11      170.19      194.89     28.37 o
   8   4  11      124.33      175.11     26.71 o
  10   4  11       28.54        4.45     24.97 o
  12   4  11       16.17       75.12     29.50 o
  14   4  11        1.28       21.16     30.13 o
 -15   5  11       45.06       66.43     29.79 o
 -13   5  11       40.20       48.19     27.20 o
 -11   5  11        8.71        3.41     29.31 o
  -9   5  11       49.72       39.55     25.30 o
  -7   5  11        1.01        7.83     25.37 o
  -5   5  11       70.04       38.44     25.46 o
  -3   5  11       10.67       32.27     30.29 o
  -1   5  11        1.76       28.98     38.18 o
   1   5  11       85.81       80.04     33.31 o
   3   5  11        0.21       54.54     28.51 o
   5   5  11       71.52       58.45     28.81 o
 -36   0  12       84.35      100.55     37.57 o
 -34   0  12        0.05        3.05     36.48 o
 -32   0  12       69.53      142.17     43.67 o
 -30   0  12      147.39      252.51     69.66 o
 -28   0  12      411.24      379.45     42.87 o
 -26   0  12      321.07      310.33     70.44 o
 -24   0  12      113.47      145.58     29.21 o
 -22   0  12      230.06      230.77     33.91 o
 -20   0  12     2230.74     2169.19     95.30 o
 -18   0  12      230.93      233.63     28.24 o
 -16   0  12     1783.07     1917.50     50.15 o
 -14   0  12      121.34      216.76     32.84 o
 -12   0  12     2435.73     2273.92     35.55 o
 -10   0  12     5088.18     4943.56     43.58 o
  -8   0  12     3212.19     3253.29     41.60 o
  -6   0  12    11712.65    12648.40    221.12 o
  -4   0  12      674.61      829.04     31.75 o
  -2   0  12    27560.21    28287.10    822.33 o
   0   0  12     1967.57     1918.13     41.27 o
   2   0  12     4066.17     4015.67    126.95 o
   4   0  12     2250.27     2169.31     91.04 o
   6   0  12       43.55       38.26     25.40 o
   8   0  12     1536.24     1446.82     64.43 o
  10   0  12     8042.68     8017.63    308.08 o
  12   0  12     2668.95     2701.86    118.30 o
  14   0  12      216.26      190.99     39.00 o
  16   0  12      210.45      221.52     31.20 o
  18   0  12      989.39     1053.99     87.44 o
  20   0  12      581.69      583.80     75.93 o
  22   0  12      279.29      335.63     78.67 o
  24   0  12      143.14      147.75     34.21 o
 -37   1  12        3.08       34.94     29.01 o
 -35   1  12        7.19       26.23     29.88 o
 -33   1  12       85.94      154.35     31.48 o
 -31   1  12      253.05      279.73     23.96 o
 -29   1  12       12.19       11.98     22.28 o
 -27   1  12      772.21      674.59     31.74 o
 -25   1  12       68.76       58.47     24.15 o
 -23   1  12      123.84      102.03     20.14 o
 -21   1  12     1717.97     1683.46     25.63 o
 -19   1  12     3102.05     3149.91     40.53 o
 -17   1  12       48.34       49.12     20.94 o
 -15   1  12      671.22      722.68     23.56 o
 -13   1  12      300.33      244.05     23.99 o
 -11   1  12     5106.13     5059.07     45.01 o
  -9   1  12     4714.35     4775.59     71.32 o
  -7   1  12     1397.28     1474.05     22.22 o
  -5   1  12      292.51      348.67     17.55 o
  -3   1  12     2184.60     2156.03     40.13 o
  -1   1  12     3203.70     3041.88     66.73 o
   1   1  12     5329.82     5321.23     75.56 o
   3   1  12     2133.34     2044.53     33.80 o
   5   1  12      251.79      239.72     18.95 o
   7   1  12      146.41      201.18     18.67 o
   9   1  12    12750.88    12545.37    266.28 o
  11   1  12     2072.66     1865.60     52.17 o
  13   1  12       31.92       50.56     18.92 o
  15   1  12      103.33       94.77     19.42 o
  17   1  12      399.47      391.49     20.30 o
  19   1  12     1435.47     1416.11     62.49 o
  21   1  12      389.22      415.13     20.25 o
  23   1  12       55.67       81.00     29.33 o
  25   1  12        0.17       40.76     22.76 o
 -34   2  12      159.99       83.38     27.42 o
 -32   2  12      296.60      321.68     33.12 o
 -30   2  12      200.88      159.72     24.89 o
 -28   2  12       74.99      169.45     29.68 o
 -26   2  12     1006.18      892.46     43.99 o
 -24   2  12       17.79       18.59     23.19 o
 -22   2  12      645.29      589.72     24.25 o
 -20   2  12      765.32      719.83     30.29 o
 -18   2  12      477.16      503.76     27.28 o
 -16   2  12     1273.77     1354.47     29.00 o
 -14   2  12     1324.22     1467.28     25.70 o
 -12   2  12     1713.64     1666.18     32.26 o
 -10   2  12     2961.00     3009.52     51.02 o
  -8   2  12     1992.89     1950.59     26.03 o
  -6   2  12     2175.78     2310.39     44.54 o
  -4   2  12       64.94       80.16     21.06 o
  -2   2  12     1281.26     1354.24     28.66 o
   0   2  12     3464.58     3496.93     51.56 o
   2   2  12     2429.64     2347.41     30.56 o
   4   2  12       43.44       35.69     18.06 o
   6   2  12        6.92       13.22     20.06 o
   8   2  12     1103.14     1221.81     31.07 o
  10   2  12     1807.98     1804.55     50.35 o
  12   2  12      471.37      471.08     22.07 o
  14   2  12      227.00      203.42     20.51 o
  16   2  12       52.77       73.22     22.78 o
  18   2  12      311.67      323.69     22.27 o
  20   2  12      678.12      701.96     46.66 o
  22   2  12      248.21      249.17     29.89 o
 -31   3  12       78.54      141.04     31.38 o
 -29   3  12      117.93       77.24     24.65 o
 -27   3  12        2.42       58.63     29.43 o
 -25   3  12       44.75       64.55     31.81 o
 -23   3  12       12.21        7.98     23.01 o
 -21   3  12      201.17      222.50     29.06 o
 -19   3  12      877.31      850.10     31.40 o
 -17   3  12      705.50      686.30     32.18 o
 -15   3  12       27.18       72.78     25.59 o
 -13   3  12      598.68      569.67     27.07 o
 -11   3  12     5017.54     4934.89    124.31 o
  -9   3  12      135.19      169.72     19.64 o
  -7   3  12       79.39       80.83     21.99 o
  -5   3  12      976.61      905.82     22.26 o
  -3   3  12        6.39       27.66     20.73 o
  -1   3  12     4448.15     4234.52    103.75 o
   1   3  12     2127.91     1995.25     40.63 o
   3   3  12       49.59       63.70     22.75 o
   5   3  12        0.79       47.57     23.28 o
   7   3  12      270.52      344.06     23.35 o
   9   3  12      446.19      507.25     24.20 o
  11   3  12      804.98      773.84     30.11 o
  13   3  12      293.58      221.80     27.11 o
  15   3  12        2.82       21.08     22.81 o
  17   3  12      110.53      181.00     23.98 o
  19   3  12      255.30      259.68     26.41 o
 -26   4  12      144.48      161.88     36.78 o
 -24   4  12        0.03       16.88     35.77 o
 -22   4  12      160.28      114.21     34.97 o
 -20   4  12        3.23       18.92     27.47 o
 -18   4  12      208.40      195.36     27.81 o
 -16   4  12      224.38      193.15     27.61 o
 -14   4  12        4.50       32.05     25.13 o
 -12   4  12      238.01      254.96     27.11 o
 -10   4  12      406.26      423.10     27.76 o
  -8   4  12      323.72      324.35     23.57 o
  -6   4  12      180.43      186.76     26.04 o
  -4   4  12       40.90       90.07     24.86 o
  -2   4  12       96.78      154.43     24.30 o
   0   4  12      675.13      716.09     26.33 o
   2   4  12      312.42      314.74     39.24 o
   4   4  12       24.22       14.51     27.55 o
   6   4  12        5.74       35.73     32.64 o
   8   4  12      161.37      248.70     28.92 o
  10   4  12      198.97      230.42     27.09 o
  12   4  12        4.45      -11.15     30.82 o
 -13   5  12       11.22       51.12     29.94 o
 -11   5  12      108.50      119.62     32.44 o
  -9   5  12       22.41       49.94     25.21 o
  -7   5  12       26.67       12.35     25.66 o
  -5   5  12       32.45       31.51     24.07 o
  -3   5  12       55.12       43.67     35.46 o
  -1   5  12       50.26      105.92     28.28 o
   1   5  12       10.71       41.25     40.19 o
 -35   1  13        2.39       16.70     30.09 o
 -33   1  13        2.19        8.84     31.24 o
 -31   1  13       15.86      -14.93     27.26 o
 -29   1  13       92.48       85.04     22.94 o
 -27   1  13      285.60      274.08     22.37 o
 -25   1  13      102.10      122.80     24.67 o
 -23   1  13       91.83      114.63     22.95 o
 -21   1  13      717.46      668.29     37.54 o
 -19   1  13       22.91       28.60     22.68 o
 -17   1  13      156.24      198.92     25.18 o
 -15   1  13      112.22      123.06     20.92 o
 -13   1  13      177.54      166.69     19.69 o
 -11   1  13       86.98       94.35     18.21 o
  -9   1  13      214.30      243.08     23.79 o
  -7   1  13      224.12      217.07     17.53 o
  -5   1  13      169.72      221.03     19.44 o
  -3   1  13        1.89       20.53     19.44 o
  -1   1  13       55.64       69.41     17.38 o
   1   1  13        2.09        5.87     16.06 o
   3   1  13        2.78        9.19     19.83 o
   5   1  13      351.69      365.09     20.51 o
   7   1  13      133.91      191.30     18.86 o
   9   1  13     1758.99     1584.34     55.84 o
  11   1  13      146.00      167.37     18.64 o
  13   1  13      226.62      238.57     19.73 o
  15   1  13       87.10      122.20     18.11 o
  17   1  13       96.11       99.54     19.93 o
  19   1  13        0.08       34.45     20.33 o
  21   1  13      108.90      131.01     20.71 o
  23   1  13        4.84       27.96     27.48 o
 -34   2  13        0.16       41.68     34.72 o
 -32   2  13      518.77      383.40     51.02 o
 -30   2  13       27.94       66.93     26.89 o
 -28   2  13      314.99      305.73     24.75 o
 -26   2  13        3.30       19.57     26.31 o
 -24   2  13        0.89       -3.46     24.75 o
 -22   2  13       23.54       29.41     21.05 o
 -20   2  13        0.70       18.47     20.75 o
 -18   2  13      744.56      635.32     23.81 o
 -16   2  13     2184.77     2244.69     51.88 o
 -14   2  13     3038.95     2957.26     59.55 o
 -12   2  13     2441.20     2527.79     58.57 o
 -10   2  13       69.52       75.25     20.48 o
  -8   2  13        2.10       25.28     19.03 o
  -6   2  13      212.77      212.80     20.86 o
  -4   2  13      326.12      296.63     20.62 o
  -2   2  13       98.18      139.09     22.51 o
   0   2  13       22.87       62.85     20.89 o
   2   2  13      828.87      740.83     21.23 o
   4   2  13      545.02      496.00     19.86 o
   6   2  13        2.68       28.09     20.32 o
   8   2  13       52.40       72.18     18.89 o
  10   2  13       64.41       99.16     19.16 o
  12   2  13        4.82       29.28     20.19 o
  14   2  13      215.05      204.58     22.83 o
  16   2  13       29.57       74.68     23.64 o
  18   2  13      230.16      228.00     22.35 o
  20   2  13      107.58      146.01     23.76 o
 -31   3  13       13.02       12.14     28.78 o
 -29   3  13        0.03      -10.87     24.84 o
 -27   3  13       13.84       19.82     29.78 o
 -25   3  13       24.68       11.93     24.56 o
 -23   3  13        0.65       13.02     29.49 o
 -21   3  13       14.15       27.76     22.78 o
 -19   3  13        4.55       29.18     25.57 o
 -17   3  13      181.85      235.49     26.03 o
 -15   3  13       59.14       95.56     28.11 o
 -13   3  13       24.76       32.24     25.44 o
 -11   3  13      186.11      194.51     23.35 o
  -9   3  13      889.25      834.70     23.40 o
  -7   3  13      266.28      275.74     19.62 o
  -5   3  13       10.23       39.47     20.53 o
  -3   3  13      239.48      250.72     21.54 o
  -1   3  13       45.39      101.68     22.51 o
   1   3  13       87.12       93.76     23.22 o
   3   3  13      571.44      567.54     24.76 o
   5   3  13       78.93       89.96     26.17 o
   7   3  13       99.40       99.31     22.19 o
   9   3  13        8.47       25.63     21.36 o
  11   3  13       40.08       23.94     26.60 o
  13   3  13       11.28      -23.53     23.73 o
  15   3  13      122.34      115.00     27.76 o
  17   3  13       54.05      102.47     30.88 o
 -24   4  13      284.70      227.82     29.35 o
 -22   4  13       19.20       21.28     31.43 o
 -20   4  13       46.72       21.18     27.88 o
 -18   4  13       28.95       65.34     25.09 o
 -16   4  13        3.07       34.37     27.64 o
 -14   4  13        7.06       20.20     27.37 o
 -12   4  13      462.21      345.18     26.08 o
 -10   4  13       19.69       36.48     25.61 o
  -8   4  13      139.29      148.72     25.63 o
  -6   4  13       81.99       97.48     25.94 o
  -4   4  13      252.97      270.73     26.49 o
  -2   4  13       31.76       36.80     22.63 o
   0   4  13        0.73       26.59     22.24 o
   2   4  13       64.98       48.02     26.34 o
   4   4  13      260.22      266.19     30.28 o
   6   4  13      153.69      152.00     25.51 o
   8   4  13       13.56        8.47     25.23 o
  10   4  13       11.12      -10.24     31.11 o
 -36   0  14        1.07       19.50     38.07 o
 -34   0  14      128.19      146.57     39.16 o
 -32   0  14       19.49       13.52     48.95 o
 -30   0  14      240.07      245.30     36.69 o
 -28   0  14      154.77      223.48     42.39 o
 -26   0  14        1.98       -0.21     34.20 o
 -24   0  14     1009.01      963.38     44.29 o
 -22   0  14     1488.28     1509.82     75.98 o
 -20   0  14      540.32      633.14     48.39 o
 -18   0  14       26.01       56.66     33.38 o
 -16   0  14      358.42      319.54     34.24 o
 -14   0  14      964.56      884.74     26.34 o
 -12   0  14     3642.92     3628.22     36.86 o
 -10   0  14     1136.55     1293.07     32.95 o
  -8   0  14       84.91      153.16     26.18 o
  -6   0  14     3377.13     3157.40     64.88 o
  -4   0  14     1588.60     1492.89     47.82 o
  -2   0  14      757.82      756.49     28.01 o
   0   0  14     1235.48     1239.66     52.35 o
   2   0  14      428.14      443.56     27.28 o
   4   0  14     2430.15     2441.21    138.16 o
   6   0  14     4856.41     4751.31    189.76 o
   8   0  14       32.29       40.41     27.54 o
  10   0  14      786.64      745.52     31.93 o
  12   0  14       71.23       89.15     27.63 o
  14   0  14      803.61      740.84     62.20 o
  16   0  14      212.56      207.10     29.36 o
  18   0  14      380.93      396.44     43.16 o
  20   0  14      135.12      119.50     33.12 o
  22   0  14        0.31       56.60     79.71 o
 -35   1  14       10.08       -8.55     33.02 o
 -33   1  14       34.54       84.35     29.01 o
 -31   1  14      363.89      319.68     22.76 o
 -29   1  14      442.60      381.42     41.45 o
 -27   1  14      149.46       68.45     25.64 o
 -25   1  14      266.41      251.91     27.64 o
 -23   1  14      573.84      594.75     23.82 o
 -21   1  14      260.56      291.78     24.98 o
 -19   1  14      789.40      846.54     26.01 o
 -17   1  14      463.37      599.57     27.52 o
 -15   1  14     1292.06     1240.33     23.29 o
 -13   1  14     6067.16     6141.02    105.54 o
 -11   1  14     2342.91     2510.94     30.22 o
  -9   1  14      451.02      519.91     22.67 o
  -7   1  14      464.87      424.54     20.04 o
  -5   1  14     2425.49     2292.18     47.98 o
  -3   1  14     2484.45     2473.55     61.86 o
  -1   1  14     3355.38     3294.86     82.41 o
   1   1  14       47.37       67.24     20.10 o
   3   1  14        5.97       -8.19     20.25 o
   5   1  14     1976.34     2051.60     48.63 o
   7   1  14     2611.82     2719.63     68.56 o
   9   1  14      599.29      569.67     21.39 o
  11   1  14      204.74      182.33     18.71 o
  13   1  14       44.48       82.50     18.19 o
  15   1  14      469.81      508.99     32.37 o
  17   1  14      891.60      865.24     48.38 o
  19   1  14      153.96      161.50     21.90 o
  21   1  14       16.59       48.92     21.16 o
 -32   2  14       33.79       21.01     27.29 o
 -30   2  14      180.20      129.93     26.98 o
 -28   2  14       44.46       74.67     32.40 o
 -26   2  14      117.04      173.29     22.87 o
 -24   2  14      517.13      481.90     23.49 o
 -22   2  14       57.94       74.55     25.18 o
 -20   2  14       33.31       28.08     24.71 o
 -18   2  14      563.39      587.74     22.33 o
 -16   2  14     1339.63     1270.06     42.01 o
 -14   2  14     1817.07     1737.97     24.11 o
 -12   2  14       78.70       82.43     22.78 o
 -10   2  14      442.56      458.79     17.72 o
  -8   2  14       99.18      130.04     18.52 o
  -6   2  14      251.57      295.72     20.67 o
  -4   2  14     2174.24     2152.14     52.29 o
  -2   2  14     2316.79     2323.61     76.48 o
   0   2  14      560.32      534.55     19.96 o
   2   2  14        5.41       -0.33     17.49 o
   4   2  14      607.88      619.51     20.11 o
   6   2  14     1515.86     1463.56     74.15 o
   8   2  14     1176.82     1154.59     41.00 o
  10   2  14      308.50      319.46     21.36 o
  12   2  14       31.90       35.52     20.29 o
  14   2  14      172.34      205.22     22.56 o
  16   2  14      318.33      348.87     29.35 o
  18   2  14      341.62      377.54     27.13 o
 -29   3  14        6.75       24.14     23.08 o
 -27   3  14       76.52       82.89     32.78 o
 -25   3  14        1.18       -9.29     23.46 o
 -23   3  14      578.04      519.30     33.67 o
 -21   3  14      195.04      215.68     27.17 o
 -19   3  14      133.94      103.35     23.09 o
 -17   3  14        3.04       58.76     29.13 o
 -15   3  14      320.43      319.56     24.18 o
 -13   3  14       19.93       27.55     25.50 o
 -11   3  14      945.17      838.27     19.62 o
  -9   3  14      718.59      715.45     24.66 o
  -7   3  14       43.69       29.03     23.49 o
  -5   3  14      517.83      591.04     22.00 o
  -3   3  14     2668.14     2561.49     30.49 o
  -1   3  14       11.85       16.51     19.32 o
   1   3  14       91.74       81.81     21.60 o
   3   3  14      232.52      173.31     20.78 o
   5   3  14      540.19      565.42     24.20 o
   7   3  14      629.47      624.24     27.81 o
   9   3  14      330.62      251.11     25.23 o
  11   3  14      255.01      151.83     25.29 o
  13   3  14       90.11      152.32     23.37 o
  15   3  14      418.29      400.14     34.89 o
 -22   4  14       40.23       46.00     27.99 o
 -20   4  14       67.79       48.41     31.19 o
 -18   4  14       21.61       41.01     27.55 o
 -16   4  14      186.84      156.07     27.79 o
 -14   4  14      166.41      174.27     26.00 o
 -12   4  14      103.60      115.68     25.50 o
 -10   4  14      327.25      313.40     25.77 o
  -8   4  14       88.79       65.80     23.39 o
  -6   4  14       49.81       81.92     21.64 o
  -4   4  14       45.59       44.27     24.09 o
  -2   4  14      568.11      509.55     26.01 o
   0   4  14      242.77      198.18     24.83 o
   2   4  14       19.76       85.87     27.73 o
   4   4  14       58.14       58.71     27.20 o
   6   4  14      151.61      211.62     27.72 o
   8   4  14      131.32       92.88     32.76 o
 -35   1  15        3.63       16.20     23.24 o
 -33   1  15       14.80        6.26     26.09 o
 -31   1  15        5.51       -2.47     30.74 o
 -29   1  15       58.05      114.93     25.81 o
 -27   1  15      163.32      188.72     23.17 o
 -25   1  15        7.65       10.90     21.56 o
 -23   1  15        0.67       34.30     21.78 o
 -21   1  15       52.60       76.06     25.94 o
 -19   1  15        1.89       12.67     18.10 o
 -17   1  15       21.71       25.54     25.07 o
 -15   1  15        1.53       15.20     18.80 o
 -13   1  15        8.39       36.28     22.34 o
 -11   1  15       46.42       74.46     19.69 o
  -9   1  15        2.61       18.64     20.76 o
  -7   1  15      790.64      780.60     23.17 o
  -5   1  15      202.45      250.83     21.10 o
  -3   1  15        2.38       40.33     24.02 o
  -1   1  15       41.01      104.47     18.91 o
   1   1  15      593.50      637.09     27.03 o
   3   1  15      189.73      221.78     20.66 o
   5   1  15       37.49       57.71     17.78 o
   7   1  15        4.13       33.04     18.57 o
   9   1  15      261.41      251.13     19.97 o
  11   1  15       13.25       36.38     19.03 o
  13   1  15       73.98      119.96     20.09 o
  15   1  15       18.81       16.38     22.86 o
  17   1  15       46.67       46.53     18.90 o
  19   1  15       18.91       73.32     21.12 o
 -32   2  15       11.15       45.52     25.41 o
 -30   2  15        1.44       52.52     22.93 o
 -28   2  15       13.36       37.67     26.69 o
 -26   2  15       34.61       12.07     20.26 o
 -24   2  15       32.54       59.10     22.17 o
 -22   2  15       51.50      113.13     28.71 o
 -20   2  15       32.42       29.92     25.01 o
 -18   2  15      336.73      343.37     26.04 o
 -16   2  15        5.35       19.73     21.55 o
 -14   2  15        7.79       15.82     25.04 o
 -12   2  15      145.18      159.88     30.65 o
 -10   2  15        6.32       59.50     20.58 o
  -8   2  15      358.51      361.56     18.55 o
  -6   2  15       45.69       48.54     18.45 o
  -4   2  15       24.24       18.11     21.09 o
  -2   2  15        6.74       18.18     18.87 o
   0   2  15      239.79      274.65     22.59 o
   2   2  15      186.91      194.77     19.32 o
   4   2  15      172.74      187.27     20.56 o
   6   2  15       81.48       35.00     19.54 o
   8   2  15        5.30       38.09     22.08 o
  10   2  15       28.57       69.00     23.21 o
  12   2  15      222.34      257.38     20.35 o
  14   2  15       80.52       95.22     22.52 o
  16   2  15      103.94       64.07     23.40 o
 -29   3  15       56.05       77.71     28.75 o
 -27   3  15       11.86       28.86     30.17 o
 -25   3  15        0.74       23.45     26.79 o
 -23   3  15        2.21        3.55     31.11 o
 -21   3  15       14.20       26.08     29.45 o
 -19   3  15       68.77       76.03     24.15 o
 -17   3  15      129.33      152.92     26.22 o
 -15   3  15       77.90       51.02     23.89 o
 -13   3  15       62.32       70.31     22.39 o
 -11   3  15       11.00       11.29     20.22 o
  -9   3  15       15.53       30.31     20.13 o
  -7   3  15      419.45      387.48     22.76 o
  -5   3  15       27.04       18.43     22.25 o
  -3   3  15       10.40       -9.02     25.89 o
  -1   3  15      186.46      209.44     23.51 o
   1   3  15      107.35      109.35     24.79 o
   3   3  15      116.76      161.05     21.01 o
   5   3  15      142.74      172.03     24.49 o
   7   3  15       81.62       49.16     23.91 o
   9   3  15      128.60      123.16     27.20 o
  11   3  15       53.04       72.38     24.23 o
  13   3  15       13.63       35.50     27.10 o
 -20   4  15       15.75       22.28     27.45 o
 -18   4  15       61.66      127.46     31.41 o
 -16   4  15      188.08      163.62     28.71 o
 -14   4  15       69.15       77.12     25.79 o
 -12   4  15      119.35      122.67     23.35 o
 -10   4  15       46.92      -12.80     21.60 o
  -8   4  15      230.62      197.76     25.80 o
  -6   4  15      181.49      191.64     23.25 o
  -4   4  15      137.22      108.75     29.52 o
  -2   4  15       22.10       59.61     23.92 o
   0   4  15       19.67       19.78     23.61 o
   2   4  15      132.39      165.63     27.38 o
   4   4  15       51.33       89.68     30.43 o
   6   4  15        6.39       -5.09     27.56 o
 -34   0  16       67.96       60.71     46.16 o
 -32   0  16      108.59      125.29     79.28 o
 -30   0  16        6.64       74.52     70.96 o
 -28   0  16        5.43       21.86     25.45 o
 -26   0  16     1051.13      986.99     59.88 o
 -24   0  16       59.46       77.39     30.19 o
 -22   0  16       37.64      103.67     34.38 o
 -20   0  16      124.47      123.57     39.24 o
 -18   0  16      536.07      577.72     35.24 o
 -16   0  16      498.57      506.16     37.90 o
 -14   0  16     1404.17     1481.34     39.45 o
 -12   0  16      283.91      389.35     35.06 o
 -10   0  16      390.86      314.01     34.47 o
  -8   0  16     1294.86     1259.31     38.53 o
  -6   0  16     3059.57     2997.37    105.91 o
  -4   0  16      708.53      774.40     26.81 o
  -2   0  16      130.20      151.33     24.59 o
   0   0  16       69.21       89.22     29.86 o
   2   0  16     1493.71     1539.80     68.18 o
   4   0  16       26.32       31.77     27.59 o
   6   0  16     6847.61     7018.63    366.53 o
   8   0  16      790.93      791.72     59.25 o
  10   0  16     4112.52     4184.18    335.10 o
  12   0  16      186.83      224.13     29.30 o
  14   0  16       94.81      159.96     31.94 o
  16   0  16      372.27      343.44     45.62 o
  18   0  16      101.04       95.14     28.10 o
 -33   1  16       25.13        7.52     30.47 o
 -31   1  16        1.37       32.93     23.81 o
 -29   1  16        4.49        1.08     20.98 o
 -27   1  16      149.13      145.88     23.83 o
 -25   1  16      200.56      240.59     25.63 o
 -23   1  16      282.65      333.25     36.06 o
 -21   1  16      276.09      251.89     22.48 o
 -19   1  16      147.71      147.98     21.48 o
 -17   1  16      232.78      276.77     18.35 o
 -15   1  16     1978.00     1995.68     31.71 o
 -13   1  16      773.03      825.81     20.27 o
 -11   1  16      318.65      262.57     19.25 o
  -9   1  16        9.53       43.05     20.70 o
  -7   1  16      221.30      234.86     18.10 o
  -5   1  16     3259.53     3474.13     74.80 o
  -3   1  16      350.60      425.50     22.23 o
  -1   1  16       40.52       41.87     19.33 o
   1   1  16      319.50      332.54     20.95 o
   3   1  16      948.79      967.59     20.71 o
   5   1  16      951.14      977.84     45.85 o
   7   1  16      382.34      382.04     19.36 o
   9   1  16      167.61      192.82     18.51 o
  11   1  16      129.29      172.84     19.55 o
  13   1  16      565.44      557.38     28.39 o
  15   1  16      231.78      252.00     20.55 o
  17   1  16       38.72       37.54     21.27 o
 -32   2  16       12.15       28.23     25.61 o
 -30   2  16       13.09       43.59     31.88 o
 -28   2  16       99.09      119.69     24.13 o
 -26   2  16       35.92       43.15     21.49 o
 -24   2  16      239.42      215.51     27.49 o
 -22   2  16      519.66      491.46     24.69 o
 -20   2  16       49.73       35.51     30.43 o
 -18   2  16      226.93      275.24     29.37 o
 -16   2  16      622.91      635.90     22.91 o
 -14   2  16     1417.64     1446.65     23.03 o
 -12   2  16      114.62      153.51     23.19 o
 -10   2  16      293.66      305.36     23.32 o
  -8   2  16      590.44      557.35     24.00 o
  -6   2  16      334.63      377.09     19.37 o
  -4   2  16      887.80      835.29     24.83 o
  -2   2  16      351.07      375.36     23.31 o
   0   2  16      223.52      247.66     21.80 o
   2   2  16      587.64      614.48     25.74 o
   4   2  16      645.39      603.34     21.25 o
   6   2  16      448.49      440.48     21.50 o
   8   2  16       31.45       60.19     21.72 o
  10   2  16      118.96      163.24     20.88 o
  12   2  16      238.31      249.37     25.06 o
  14   2  16      258.83      228.80     21.38 o
 -27   3  16        0.85       14.52     24.51 o
 -25   3  16      203.43      226.12     28.00 o
 -23   3  16       10.61       -1.89     27.64 o
 -21   3  16        7.97       50.56     24.96 o
 -19   3  16       42.44       69.18     28.93 o
 -17   3  16      325.56      333.32     25.00 o
 -15   3  16       94.18       99.44     21.31 o
 -13   3  16       36.94       90.66     26.38 o
 -11   3  16       13.22       34.32     24.01 o
  -9   3  16       16.18       27.09     21.29 o
  -7   3  16      630.16      611.29     26.90 o
  -5   3  16      569.17      564.98     23.15 o
  -3   3  16      251.78      260.24     22.22 o
  -1   3  16       51.40       31.39     23.43 o
   1   3  16      462.09      424.58     21.99 o
   3   3  16      160.37      147.58     22.67 o
   5   3  16      141.23      192.73     24.38 o
   7   3  16      170.45      156.77     25.36 o
   9   3  16       12.71       74.58     26.68 o
  11   3  16      142.72      144.61     24.35 o
 -18   4  16       20.47      -12.90     23.68 o
 -16   4  16      114.75      125.99     26.42 o
 -14   4  16      631.27      487.32     25.58 o
 -12   4  16        7.31       39.63     27.95 o
 -10   4  16      364.99      289.62     25.04 o
  -8   4  16        6.33       10.92     21.36 o
  -6   4  16       58.95       88.04     24.19 o
  -4   4  16      411.26      337.05     25.60 o
  -2   4  16       46.20       23.86     22.33 o
   0   4  16      146.54      129.08     25.18 o
   2   4  16       86.24       92.74     30.80 o
 -33   1  17        1.92       14.53     23.80 o
 -31   1  17       46.21       85.81     23.55 o
 -29   1  17       25.64       63.95     28.62 o
 -27   1  17        2.84       42.68     21.32 o
 -25   1  17        0.52      -23.18     22.65 o
 -23   1  17       45.63       47.51     20.61 o
 -21   1  17       61.60       62.44     19.74 o
 -19   1  17       88.33      156.28     28.22 o
 -17   1  17     1411.90     1399.02     23.54 o
 -15   1  17      757.62      823.91     25.33 o
 -13   1  17      428.64      475.38     18.87 o
 -11   1  17       19.93       30.45     19.52 o
  -9   1  17       80.95      101.31     23.10 o
  -7   1  17        0.02      -13.80     21.19 o
  -5   1  17      357.51      330.21     20.72 o
  -3   1  17       61.99       88.45     20.31 o
  -1   1  17      464.96      502.17     31.14 o
   1   1  17        8.26       31.37     20.30 o
   3   1  17      348.48      318.38     18.51 o
   5   1  17       33.38       23.52     19.87 o
   7   1  17       60.04       97.03     18.94 o
   9   1  17        5.03       38.79     18.89 o
  11   1  17       14.55       41.69     21.44 o
  13   1  17        1.92       32.58     20.64 o
  15   1  17        2.22       43.82     22.48 o
 -30   2  17        0.43      -10.98     25.23 o
 -28   2  17        1.93       71.35     26.63 o
 -26   2  17        0.26       -1.15     22.83 o
 -24   2  17       23.63       22.21     35.94 o
 -22   2  17       21.61       38.98     20.77 o
 -20   2  17      340.27      369.56     29.47 o
 -18   2  17       56.64       60.14     19.63 o
 -16   2  17      531.02      513.81     26.90 o
 -14   2  17       51.13       72.54     23.87 o
 -12   2  17       26.15       28.40     20.92 o
 -10   2  17      171.37      182.96     22.04 o
  -8   2  17       85.46      131.65     23.30 o
  -6   2  17       79.66       84.16     18.75 o
  -4   2  17      342.32      309.34     20.36 o
  -2   2  17      432.21      401.09     21.51 o
   0   2  17        1.76       -4.09     19.29 o
   2   2  17        1.23       39.69     21.81 o
   4   2  17       27.23       16.31     23.31 o
   6   2  17      103.65      102.63     22.86 o
   8   2  17       36.33       50.64     20.49 o
  10   2  17        0.96       14.51     23.11 o
  12   2  17       11.48       54.31     22.81 o
 -25   3  17        0.07      -12.76     25.22 o
 -23   3  17        4.31       53.99     25.80 o
 -21   3  17       18.12       67.70     23.18 o
 -19   3  17       37.70       53.69     21.69 o
 -17   3  17       28.68       54.43     23.39 o
 -15   3  17      104.11      101.10     23.44 o
 -13   3  17      119.87      165.29     24.99 o
 -11   3  17       16.97       39.33     22.61 o
  -9   3  17       20.41       34.38     23.19 o
  -7   3  17        2.40        6.17     20.74 o
  -5   3  17       94.75       89.45     21.99 o
  -3   3  17       71.58       47.72     21.09 o
  -1   3  17       54.97      123.73     22.91 o
   1   3  17      103.60      143.79     22.54 o
   3   3  17       16.95       44.17     23.65 o
   5   3  17      102.85       69.59     23.06 o
   7   3  17       58.65       61.24     25.57 o
 -14   4  17        0.60       39.66     28.61 o
 -12   4  17       75.55       80.37     25.34 o
 -10   4  17      106.55      133.72     23.30 o
  -8   4  17        0.20      -24.18     23.91 o
  -6   4  17       64.36       39.85     25.45 o
  -4   4  17        1.81       29.73     25.28 o
 -32   0  18      198.61      108.69     39.57 o
 -30   0  18      438.84      371.94     30.02 o
 -28   0  18      383.21      421.65     31.97 o
 -26   0  18       18.78       37.41     30.94 o
 -24   0  18        0.56      -22.92     31.08 o
 -22   0  18        2.99       79.32     27.08 o
 -20   0  18        5.26       29.70     48.02 o
 -18   0  18      426.16      461.94     25.72 o
 -16   0  18     1365.17     1405.77     58.31 o
 -14   0  18      111.15      190.93     24.98 o
 -12   0  18     1113.85      995.51     37.34 o
 -10   0  18      509.68      537.79     31.41 o
  -8   0  18      311.51      383.04     43.39 o
  -6   0  18      148.92      228.73     27.01 o
  -4   0  18        1.69      -37.02     34.30 o
  -2   0  18      217.40      195.94     27.84 o
   0   0  18      263.66      278.04     27.47 o
   2   0  18     1089.19     1149.11     97.87 o
   4   0  18       87.95       97.19     25.81 o
   6   0  18      496.54      458.56     36.03 o
   8   0  18      119.46      148.89     26.97 o
  10   0  18       42.33       74.12     26.89 o
  12   0  18       19.87       54.10     32.76 o
  14   0  18      363.45      313.35     32.68 o
 -31   1  18       23.35       72.40     26.25 o
 -29   1  18       59.71       97.32     27.75 o
 -27   1  18       63.06      102.37     21.37 o
 -25   1  18       34.66       87.07     24.33 o
 -23   1  18       99.40       81.97     22.15 o
 -21   1  18        4.43       78.44     21.70 o
 -19   1  18      813.75      756.90     21.66 o
 -17   1  18     1271.52     1264.66     51.22 o
 -15   1  18      209.15      167.05     23.20 o
 -13   1  18      323.43      228.27     20.77 o
 -11   1  18      153.16      152.84     21.34 o
  -9   1  18      876.63      854.39     32.22 o
  -7   1  18      447.67      478.01     24.12 o
  -5   1  18        1.20       11.28     17.92 o
  -3   1  18      133.87      147.65     23.76 o
  -1   1  18      320.40      360.15     20.63 o
   1   1  18      781.11      808.60     42.00 o
   3   1  18      882.05      854.45     28.10 o
   5   1  18      104.50      131.92     19.34 o
   7   1  18      154.51      186.64     21.82 o
   9   1  18      196.10      252.47     22.29 o
  11   1  18      282.54      284.17     20.43 o
  13   1  18       30.65       39.64     20.33 o
 -28   2  18        5.73       50.49     27.08 o
 -26   2  18      106.20      131.61     23.06 o
 -24   2  18       18.39       32.41     19.16 o
 -22   2  18       35.61       42.80     21.64 o
 -20   2  18        9.67       50.47     24.09 o
 -18   2  18      174.07      140.91     20.40 o
 -16   2  18       52.08       98.02     25.96 o
 -14   2  18        4.85       23.57     25.47 o
 -12   2  18       57.13       76.03     22.40 o
 -10   2  18      293.63      273.55     22.55 o
  -8   2  18      392.59      413.55     21.51 o
  -6   2  18      333.45      348.01     23.62 o
  -4   2  18       21.24       52.57     29.57 o
  -2   2  18      566.05      565.51     20.00 o
   0   2  18      153.36      197.94     24.61 o
   2   2  18      106.79      118.76     20.03 o
   4   2  18      248.46      217.54     23.19 o
   6   2  18        4.15      -25.48     21.84 o
   8   2  18       81.08      110.31     21.06 o
  10   2  18      200.77      182.47     22.86 o
 -23   3  18      103.91      107.32     35.23 o
 -21   3  18       20.51       28.95     25.64 o
 -19   3  18       65.99       55.60     22.32 o
 -17   3  18       72.78      106.94     23.14 o
 -15   3  18       10.95       43.17     25.17 o
 -13   3  18        6.00       28.10     23.86 o
 -11   3  18      107.29      103.73     27.18 o
  -9   3  18       99.95      146.94     23.40 o
  -7   3  18      162.44      157.39     22.27 o
  -5   3  18       33.45       67.35     21.32 o
  -3   3  18       32.96       30.62     23.70 o
  -1   3  18       55.61       80.51     25.95 o
   1   3  18      221.38      293.54     39.89 o
   3   3  18      128.94      101.21     23.23 o
   5   3  18       17.83       40.48     23.14 o
 -29   1  19       33.04       67.35     22.32 o
 -27   1  19        2.13       52.61     25.02 o
 -25   1  19       23.72       47.59     24.07 o
 -23   1  19        2.05       28.53     26.09 o
 -21   1  19       24.96       14.38     21.30 o
 -19   1  19       74.67      144.16     23.59 o
 -17   1  19       95.25       99.64     21.72 o
 -15   1  19       30.43       42.16     21.80 o
 -13   1  19       74.62       57.22     20.45 o
 -11   1  19       78.24       92.09     21.05 o
  -9   1  19        2.99      -12.48     24.96 o
  -7   1  19      122.54      123.37     21.84 o
  -5   1  19        4.53       15.34     20.05 o
  -3   1  19       87.73      105.99     21.05 o
  -1   1  19       62.36       50.03     20.73 o
   1   1  19       36.72       62.25     19.10 o
   3   1  19        7.05       29.58     22.97 o
   5   1  19      409.90      393.02     23.70 o
   7   1  19       81.43       75.27     19.92 o
   9   1  19        2.20       21.55     21.29 o
  11   1  19       64.07       83.85     21.34 o
 -26   2  19       35.33       75.08     25.90 o
 -24   2  19       45.92       49.50     22.05 o
 -22   2  19        9.56       -5.12     27.60 o
 -20   2  19        9.34       42.35     22.49 o
 -18   2  19        8.03       -2.42     24.75 o
 -16   2  19       34.91       52.11     24.37 o
 -14   2  19        1.54       16.30     19.20 o
 -12   2  19        6.40       15.83     22.27 o
 -10   2  19      252.08      250.54     26.02 o
  -8   2  19       37.60       63.02     19.28 o
  -6   2  19      145.17      111.11     20.47 o
  -4   2  19        6.88       24.75     24.16 o
  -2   2  19       87.56      149.80     21.78 o
   0   2  19        1.06       24.18     19.47 o
   2   2  19       11.97       25.07     23.16 o
   4   2  19       30.64       24.85     21.42 o
   6   2  19       47.67       80.84     23.37 o
   8   2  19       43.25       42.78     21.65 o
 -19   3  19        4.26       10.13     28.54 o
 -17   3  19       53.72       92.91     23.84 o
 -15   3  19       21.03       57.99     27.57 o
 -13   3  19        2.01       30.39     25.15 o
 -11   3  19       11.40       39.17     23.82 o
  -9   3  19        2.29      -31.67     22.72 o
  -7   3  19       41.50       42.60     20.68 o
  -5   3  19       73.93       82.69     22.88 o
  -3   3  19       41.49       79.88     23.12 o
  -1   3  19        0.04       29.87     20.31 o
   1   3  19        1.05       11.13     21.60 o
 -28   0  20        5.86       28.92     36.97 o
 -26   0  20        3.67       22.41     56.42 o
 -24   0  20      195.70      152.34     32.83 o
 -22   0  20      649.72      590.54     51.38 o
 -20   0  20      902.13      872.16     57.80 o
 -18   0  20       29.80       65.09     26.82 o
 -16   0  20      265.63      345.65     63.34 o
 -14   0  20     1333.40     1297.01     38.27 o
 -12   0  20      112.69       76.05     28.12 o
 -10   0  20        2.84       18.95     35.39 o
  -8   0  20       10.09       63.62     31.33 o
  -6   0  20       74.60       54.02     27.99 o
  -4   0  20       82.67      123.46     31.68 o
  -2   0  20      320.72      327.36     32.59 o
   0   0  20      298.01      347.63     25.14 o
   2   0  20       29.31       44.85     28.99 o
   4   0  20       80.37       89.51     26.95 o
   6   0  20      715.66      684.89     55.98 o
   8   0  20       21.77       61.36     31.06 o
 -27   1  20        0.69       54.20     27.62 o
 -25   1  20        4.01       44.50     27.01 o
 -23   1  20       36.27       32.08     22.85 o
 -21   1  20       80.90      103.78     20.88 o
 -19   1  20       40.48       78.12     22.31 o
 -17   1  20       45.49       75.43     18.15 o
 -15   1  20       57.66       63.89     19.87 o
 -13   1  20      186.83      256.23     24.17 o
 -11   1  20      312.03      266.93     20.23 o
  -9   1  20       22.44       37.66     19.09 o
  -7   1  20       17.31        9.57     22.54 o
  -5   1  20        5.39       24.76     18.74 o
  -3   1  20      268.85      282.36     24.66 o
  -1   1  20      370.78      383.18     21.47 o
   1   1  20       31.65       32.09     21.57 o
   3   1  20       37.62       37.43     22.04 o
   5   1  20       10.94        1.91     20.12 o
   7   1  20      730.02      685.62     53.10 o
 -24   2  20       99.30       36.76     23.67 o
 -22   2  20       57.50       57.61     32.39 o
 -20   2  20       28.70       31.62     23.63 o
 -18   2  20       17.99       30.70     24.98 o
 -16   2  20       37.18       78.12     22.89 o
 -14   2  20      189.27      177.53     24.74 o
 -12   2  20       32.01       13.58     24.89 o
 -10   2  20        6.65      -22.87     27.02 o
  -8   2  20      191.17      230.16     19.76 o
  -6   2  20        0.90       61.47     23.81 o
  -4   2  20      531.31      472.21     45.25 o
  -2   2  20      200.40      186.93     21.27 o
   0   2  20        7.57       34.91     23.38 o
   2   2  20        0.12       36.94     23.86 o
   4   2  20        2.13       13.36     22.89 o
 -15   3  20       14.32       27.00     24.10 o
 -13   3  20      300.21      230.65     22.27 o
 -11   3  20       32.58       72.50     30.05 o
  -9   3  20       13.63       41.08     21.67 o
  -7   3  20        0.84       20.59     20.85 o
  -5   3  20       77.09       53.90     24.71 o
 -25   1  21       53.02       32.63     19.05 o
 -23   1  21       22.12        7.82     19.47 o
 -21   1  21       11.37       36.30     22.66 o
 -19   1  21      201.56      217.47     29.10 o
 -17   1  21       80.46       87.76     21.05 o
 -15   1  21       84.55       84.32     24.36 o
 -13   1  21        2.42       54.29     20.68 o
 -11   1  21        0.29       37.73     22.50 o
  -9   1  21       19.62       37.30     22.32 o
  -7   1  21       44.69       36.56     20.51 o
  -5   1  21      144.75      146.69     24.44 o
  -3   1  21       14.35       -1.69     21.02 o
  -1   1  21      117.44      146.44     22.25 o
   1   1  21       35.58       52.10     19.03 o
   3   1  21       88.13       72.98     22.42 o
 -20   2  21        5.39       49.99     34.39 o
 -18   2  21       12.91       58.91     24.33 o
 -16   2  21       22.62       59.82     25.00 o
 -14   2  21        9.77       -0.98     20.56 o
 -12   2  21       73.94       65.75     30.20 o
 -10   2  21       62.03       35.63     23.54 o
  -8   2  21        1.90       40.94     24.80 o
  -6   2  21       27.02       54.67     23.34 o
  -4   2  21        3.84       -4.37     21.82 o
  -2   2  21        2.97      -30.79     23.78 o
   0   2  21      173.22      177.33     20.65 o
 -22   0  22      122.66      161.17     30.98 o
 -20   0  22      879.96      762.57     38.71 o
 -18   0  22      454.94      391.16     63.24 o
 -16   0  22     1043.84      941.05     36.03 o
 -14   0  22       21.00       11.07     40.39 o
 -12   0  22       55.16      130.25     37.62 o
 -10   0  22       78.42      103.62     37.63 o
  -8   0  22       10.50       30.18     28.20 o
  -6   0  22      120.27      137.97     33.38 o
  -4   0  22      205.54      193.56     34.02 o
  -2   0  22       44.90       58.01     29.94 o
   0   0  22       52.71       37.72     34.10 o
 -21   1  22        2.84       25.99     27.33 o
 -19   1  22        1.46       17.83     26.50 o
 -17   1  22       14.17        2.67     28.19 o
 -15   1  22      170.72      146.59     26.09 o
 -13   1  22       33.50       20.81     25.24 o
 -11   1  22       41.68       95.29     25.61 o
  -9   1  22        2.74       24.47     26.77 o
  -7   1  22      117.77       81.23     22.58 o
  -5   1  22      222.49      199.97     38.33 o
  -3   1  22        1.73       12.46     19.87 o
  -1   1  22        0.25       32.09     23.70 o
 -14   2  22       29.43       66.86     27.90 o
 -12   2  22       42.72       79.46     23.83 o
 -10   2  22        4.48       37.37     21.44 o
  -8   2  22       99.35       45.65     22.58 o
 -15   1  23        2.02       57.81     25.39 o
 -13   1  23       27.16       40.14     23.42 o
 -11   1  23       20.89       46.78     22.35 o
  -9   1  23        6.95       11.50     22.58 o
 
